# Supplementary material for: Can the Timing of the Origin of Life Be Inferred from Trends in the Growth of Organismal Complexity?
Source: Life (Basel). 2026 Jan 16;16(1):153. doi: 10.3390/life16010153 (PMC12843384; doi:10.3390/life16010153)
Supplement: Supplementary file 1 [file life-16-00153-s001.zip]

Archive with 1 entries (1 files):
- life-4055483-supplementary.xlsx
