# Supplementary material for: Can the Timing of the Origin of Life Be Inferred from Trends in the Growth of Organismal Complexity?
Source: Life (Basel). 2026 Jan 16;16(1):153. doi: 10.3390/life16010153 (PMC12843384; doi:10.3390/life16010153)
Supplement: Supplementary file 1 [file life-16-00153-s001.zip › life-4055483-supplementary.xlsx]

## Sheet: Figure_1&2
Figure 1a														Figure 1b								Figure 1c
Data for CPU speeds & Transistor count & RAM cost															Appearance of transistor and early uses:
https://ourworldindata.org/moores-law															http://www.antiqueradio.com/ward_history_12-98.html
for fastest supercomputers in the world
																										Historical Price
Entity	Code	Year	Floating-Point Operations per Second (GFLOPS)												Entity	Code	Year	Transistors per microprocessor					Entity	Code	Year	of Memory
			GFLOPS																							$ per Tbyte
				Log															Log								bytes per $	Log
World	OWID_WRL	1993	124	11.0934											World	OWID_WRL	1971	2308.24	3.36328				World	OWID_WRL	1970	4892935600000	0.204376	-0.689569
World	OWID_WRL	1994	170	11.2304											World	OWID_WRL	1972	3554.52	3.55078				World	OWID_WRL	1973	2327901600000	0.429571	-0.366965
World	OWID_WRL	1995	170	11.2304											World	OWID_WRL	1974	6097.56	3.78516				World	OWID_WRL	1974	1651140100000	0.605642	-0.217784
World	OWID_WRL	1996	368	11.5658											World	OWID_WRL	1979	29163.8	4.46484				World	OWID_WRL	1975	240071620000	4.16542	0.619659
World	OWID_WRL	1997	1300	12.1139											World	OWID_WRL	1982	135773	5.13281				World	OWID_WRL	1976	104782720000	9.54356	0.97971
World	OWID_WRL	1998	1300	12.1139											World	OWID_WRL	1985	273842	5.4375				World	OWID_WRL	1977	98385980000	10.164	1.00707
World	OWID_WRL	1999	2400	12.3802											World	OWID_WRL	1986	273842	5.4375				World	OWID_WRL	1978	60305523000	16.5822	1.21964
World	OWID_WRL	2000	4900	12.6902											World	OWID_WRL	1988	273842	5.4375				World	OWID_WRL	1979	23907269000	41.8283	1.62147
World	OWID_WRL	2001	7200	12.8573											World	OWID_WRL	1989	1.2079e+06	6.08203				World	OWID_WRL	1980	20351056000	49.1375	1.69141
World	OWID_WRL	2002	35900	13.5551											World	OWID_WRL	1990	1.2079e+06	6.08203				World	OWID_WRL	1981	12749707000	78.4332	1.8945
World	OWID_WRL	2003	35900	13.5551											World	OWID_WRL	1992	3.1059e+06	6.49219				World	OWID_WRL	1982	5310322700	188.312	2.27488
World	OWID_WRL	2004	70700	13.8494											World	OWID_WRL	1993	3.1059e+06	6.49219				World	OWID_WRL	1983	5145041400	194.362	2.28861
World	OWID_WRL	2005	280600	14.4481											World	OWID_WRL	1994	3.1059e+06	6.49219				World	OWID_WRL	1984	3315175000	301.643	2.47949
World	OWID_WRL	2006	280600	14.4481											World	OWID_WRL	1995	9646616	6.98437				World	OWID_WRL	1985	720613060	1387.71	3.1423
World	OWID_WRL	2007	478200	14.6796											World	OWID_WRL	1996	9646616	6.98437				World	OWID_WRL	1986	447454300	2234.87	3.34925
World	OWID_WRL	2008	1100000	15.0414											World	OWID_WRL	1997	9646616	6.98437				World	OWID_WRL	1987	302942900	3300.95	3.51864
World	OWID_WRL	2009	1800000	15.2553											World	OWID_WRL	1998	15261378	7.18359				World	OWID_WRL	1988	291073660	3435.56	3.536
World	OWID_WRL	2010	2600000	15.415											World	OWID_WRL	1999	21673922	7.33594				World	OWID_WRL	1989	236176510	4234.12	3.62676
World	OWID_WRL	2011	10500000	16.0212											World	OWID_WRL	2000	37180264	7.57031				World	OWID_WRL	1990	90127496	11095.4	4.04514
World	OWID_WRL	2012	17600000	16.2455											World	OWID_WRL	2001	42550656	7.62891				World	OWID_WRL	1991	75538730	13238.2	4.12183
World	OWID_WRL	2013	33900000	16.5302											World	OWID_WRL	2002	220673400	8.34375				World	OWID_WRL	1992	48417580	20653.7	4.315
World	OWID_WRL	2014	33900000	16.5302											World	OWID_WRL	2003	220673400	8.34375				World	OWID_WRL	1993	47029436	21263.3	4.32763
World	OWID_WRL	2015	33900000	16.5302											World	OWID_WRL	2004	273842000	8.4375				World	OWID_WRL	1994	45834332	21817.7	4.33881
World	OWID_WRL	2016	93000000	16.9685											World	OWID_WRL	2005	305052770	8.48437				World	OWID_WRL	1995	44583576	22429.8	4.35083
World	OWID_WRL	2017	93000000	16.9685											World	OWID_WRL	2006	582941600	8.76563				World	OWID_WRL	1996	8662792	115436	5.06234
World	OWID_WRL	2018	143500000	17.1569											World	OWID_WRL	2007	805842200	8.90625				World	OWID_WRL	1997	3.47666e+06	287633	5.45884
World	OWID_WRL	2019	148600000	17.172											World	OWID_WRL	2008	805842200	8.90625				World	OWID_WRL	1998	1.33964e+06	746471	5.87301
World	OWID_WRL	2020	442000000	17.6454											World	OWID_WRL	2009	2308241400	9.36328				World	OWID_WRL	1999	1.21372e+06	823911	5.91588
World	OWID_WRL	2021	442000000	17.6454											World	OWID_WRL	2010	2308241400	9.36328				World	OWID_WRL	2000	1.04503e+06	956908	5.98087
World	OWID_WRL	2022	1100000000	18.0414											World	OWID_WRL	2011	2600000000	9.41497				World	OWID_WRL	2001	215709	4.63588e+06	6.66613
World	OWID_WRL	2023	1200000000	18.0792											World	OWID_WRL	2012	2600000000	9.41497				World	OWID_WRL	2002	192164	5.2039e+06	6.71633
World	OWID_WRL	2024	1700000000	18.2304											World	OWID_WRL	2013	5000000000	9.69897				World	OWID_WRL	2003	107166	9.33129e+06	6.96994
															World	OWID_WRL	2014	5700000000	9.75587				World	OWID_WRL	2004	104372	9.58111e+06	6.98142
Spacecraft	Appollo	1965	13250	4.12222											World	OWID_WRL	2016	8000000000	9.90309				World	OWID_WRL	2005	100947	9.90617e+06	6.99591
															World	OWID_WRL	2017	19200000000	10.2833				World	OWID_WRL	2006	93398	1.07069e+07	7.02966
IBM 608		1955	90.9091	1.95861											World	OWID_WRL	2018	21100000000	10.3243				World	OWID_WRL	2007	30443.9	3.28473e+07	7.5165
															World	OWID_WRL	2019	39500000000	10.5966				World	OWID_WRL	2008	11736.1	8.52069e+07	7.93047
															World	OWID_WRL	2020	39500000000	10.5966				World	OWID_WRL	2009	11778	8.49039e+07	7.92893
															World	OWID_WRL	2021	58200000000	10.7649				World	OWID_WRL	2010	11588	8.62964e+07	7.93599
																							World	OWID_WRL	2011	5897.58	1.69561e+08	8.22933
																							World	OWID_WRL	2012	4126.76	2.42321e+08	8.38439
																							World	OWID_WRL	2013	4067.18	2.4587e+08	8.39071
																							World	OWID_WRL	2014	4002.26	2.49859e+08	8.39769
																							World	OWID_WRL	2015	3997.52	2.50155e+08	8.39821
																							World	OWID_WRL	2016	2961.11	3.37711e+08	8.52855
																							World	OWID_WRL	2017	2899.35	3.44905e+08	8.5377
																							World	OWID_WRL	2018	2830.22	3.53329e+08	8.54818
																							World	OWID_WRL	2019	2779.84	3.59732e+08	8.55598
																							World	OWID_WRL	2020	2745.97	3.6417e+08	8.5613
																							World	OWID_WRL	2021	2477.31	4.03664e+08	8.60602
																							World	OWID_WRL	2022	1861.93	5.37076e+08	8.73004
																							World	OWID_WRL	2023	1088.44	9.18749e+08	8.9632

## Sheet: Figure_3
Data obtained from NCBI database
Counts were entries with both genome length and gene total values
		Approx Origin	Log	Log	Log
Taxa	Count	Gyr before present	mean genome length	(+1 std dev)	(-1 std dev)
Archaea	764	-3.4	6.49631	0.128817	0.183954
bacteria	21318	-3.4	6.65299	0.166988	0.274812
cyanobacteria	242	-3.2	6.77898	0.120953	0.168227
green algae	44	-1.1	7.93431	0.256663	0.711687
red algae	14	-1.6	7.66914	0.260561	0.74971
fungi	1885	-1.46	7.62969	0.0657923	0.0775701
arthropods	540	-0.5	8.82765	0.305894	0.305894
land plants	432	-0.47	9.05881	0.381363	0.381363
fish	18	-0.6	9.10021	0.114431	0.155809
birds	409	-0.5	9.05066	0.041488	0.045874
reptiles	58	-0.5	9.29097	0.0704214	0.0840928
mammals	263	-0.3	9.42157	0.0650027	0.0764741
JCVI-syn3A	1	-4	5.7348	0.001	0.001

## Sheet: Figure 4
Data from NCBI used in both Figure 3 & Figure 4a
																										330aa1000nt	42aa 126nt	33aa100nt	1aa3nt		JCVI-syn3A
																										0	-0.726122	-1	-2.51851		2.69285
																										3	2.26951	2	0.477121		5.7348
	time ruler
	0	6
	-10	6
			total	#REF!			total eukaryotes	#REF!																					total prok	22323
2435				263			58			18			432			409			540			331				58			242			21317			764			60			14
Eukaryotes				Mammals			Reptiles			Fish			Land Plants			Birds			Arthropods			Fungi				Red & Green Algae			Cyanobacter			Bacteria			Archaea			Apicomplexa			Red Algae
Log(genome)				Log(genome)			Log(genome)			Log(genome)			Log(genome)			Log(genome)			Log(genome)			Log(genome)				Log(genome)			Log(genome)			Log(genome)						Log(genome)			Log(genome)
	Log(genes)				Log(genes)			Log(genes)			Log(genes)			Log(genes)			Log(genes)			Log(genes)			Log(genes)				Log(genes)			Log(genes)			Log(genes)						Log(genes)			Log(genes)
6.33997	3.27485			9.37807	3.98936		9.21182	4.23912		8.98072	4.33321		7.63707	4.24761		9.0105	3.99229		7.63773	4.18347		6.3436	3.07954			7.23553	3.74265		6.43927	3.44483		5.0515	2.21748		6.35257	3.4239		6.80586	3.56644		6.94386	3.68753
6.3436	3.07954			9.44358	4.25343		9.20251	4.26902		8.87657	4.38671		8.41935	4.25904		9.07891	4.01766		7.68933	4.16385		6.67568	3.27184			7.3603	3.84609		6.57494	3.53339		5.13822	2.17319		6.46942	3.50352		6.9571	3.56926		7.0818	3.71475
6.3437	3.27346			9.38852	4.27321		9.22605	4.29739		9.01427	4.41271		8.64105	4.25916		8.93108	4.04665		7.75389	4.04778		6.3437	3.27346			7.3419	3.87593		6.95709	3.88812		5.19568	2.233		6.32994	3.40381		6.95957	3.57078		7.21871	3.73022
6.34575	3.3032			9.25635	4.27962		9.15378	4.30268		8.97381	4.42586		8.38289	4.26461		9.08763	4.05645		7.75803	3.96932		6.35994	3.27393			7.11116	3.89393		6.62086	3.55642		5.22053	2.34439		6.34682	3.39358		6.95839	3.57113		7.1371	3.82575
6.35253	3.30233			9.37076	4.29442		9.25933	4.30522		9.05175	4.50107		8.39933	4.27697		9.00608	4.06599		7.79538	4.02808		6.33997	3.27485			7.17487	3.90129		6.41395	3.40603		5.2672	2.26245		6.42934	3.44747		6.9417	3.57449		7.16171	3.84646
6.35994	3.27393			9.24789	4.29607		9.17839	4.31037		8.94771	4.53389		8.41209	4.27743		9.04797	4.07737		7.81139	4.02739		6.35253	3.30233			7.24512	3.93867		6.73722	3.70808		5.28025	2.35411		6.35513	3.37218		6.9528	3.57588		7.24993	3.90795
6.39751	3.33345			9.30126	4.30638		9.18492	4.31188		9.00146	4.53668		8.84901	4.2905		9.02862	4.08483		7.82793	4.00212		6.34575	3.3032			7.71813	3.93972		6.92229	3.88395		5.30172	2.36736		6.17506	3.19005		6.932	3.57692		7.49401	3.92387
6.48663	3.35755			9.41399	4.31395		9.39624	4.32127		8.99335	4.59473		8.56795	4.30818		9.01711	4.09965		7.92411	4.11008		6.39751	3.33345			7.22583	3.95308		6.3864	3.43329		5.32141	2.35793		6.25015	3.28443		6.9218	3.57933		8.02036	3.99313
6.49071	3.33806			9.42558	4.32029		9.24076	4.32675		8.8638	4.60534		8.36929	4.31689		8.95937	4.11116		7.93192	4.33666		6.49071	3.33806			7.78372	3.96459		6.74962	3.73759		5.34211	2.38917		6.23832	3.266		6.95915	3.58961		7.3462	3.99555
6.50698	3.3604			9.26206	4.32089		9.24857	4.32978		9.21291	4.71605		8.30945	4.31929		9.06167	4.1178		7.95816	4.15183		6.48663	3.35755			7.66426	3.99034		6.84901	3.79211		5.34454	2.39967		6.20303	3.22686		6.95849	3.59151		7.66962	4.00225
6.57315	3.40192			9.47283	4.32742		9.34372	4.33189		9.219	4.73139		8.58177	4.32325		9.03654	4.11846		7.98952	4.03515		6.50698	3.3604			7.68866	3.99629		6.74234	3.66492		5.35468	2.40483		6.22264	3.24625		6.9593	3.59605		7.96464	4.03922
6.57833	3.38292			9.38505	4.33883		9.25089	4.33268		9.24311	4.74213		8.45578	4.33614		9.04894	4.11902		8.0282	4.06774		6.57833	3.38292			7.322	4.0054		6.66829	3.66304		5.36139	2.3962		6.33814	3.40875		6.94169	3.59715		7.89064	4.06945
6.60974	3.43521			9.38372	4.34723		9.36532	4.33302		9.02409	4.76528		8.54249	4.33732		9.01867	4.12798		8.03401	4.27529		6.63104	3.3962			7.3416	4.01043		6.89233	3.78895		5.36673	2.43136		6.32548	3.39498		6.96592	3.59945		8.03177	4.11193
6.626	3.45271			9.44687	4.35786		9.22329	4.33622		9.22534	4.77495		9.0374	4.33756		9.03785	4.12879		8.04447	4.04052		6.57315	3.40192			7.60402	4.03379		6.82539	3.79532		5.46037	2.48572		6.19408	3.2783		6.91357	3.60076		7.94299	4.12629
6.63104	3.3962			9.46984	4.35921		9.25297	4.33742		9.14342	4.81863		8.41112	4.33937		9.04931	4.13104		8.06937	4.16634		6.63169	3.40518			8.18156	4.03475		6.7439	3.70295		5.46616	2.54033		6.31742	3.36791		6.96277	3.60076
6.63169	3.40518			9.25602	4.3616		9.25788	4.33832		9.22642	4.84917		8.5773	4.34066		9.03821	4.13111		8.07369	4.12421		6.67789	3.4283			7.75657	4.03607		6.68013	3.65858		5.4749	2.49136		6.2792	3.34124		6.955	3.60455
6.65994	3.43393			9.34954	4.36618		9.22947	4.33927		9.26022	4.92259		9.02696	4.3412		9.04446	4.13184		8.07543	4.25195		6.65994	3.43393			7.81472	4.03902		6.57761	3.5832		5.4881	2.52114		6.18945	3.19673		6.95345	3.60831
6.66228	3.47217			9.64778	4.36946		9.22372	4.34961		9.19957	4.99444		8.1357	4.34686		9.05497	4.13204		8.07769	4.2293		6.60974	3.43521			8.02716	4.04634		6.52405	3.53491		5.49038	2.51587		6.31756	3.31952		6.9195	3.61574
6.67568	3.27184			9.38613	4.37989		9.15686	4.35077					8.31597	4.3469		9.07259	4.13682		8.1007	4.18665		6.93296	3.44154			8.00664	4.06498		6.88722	3.79865		5.52472	2.54283		6.38988	3.40807		7.01737	3.625
6.67789	3.4283			9.3901	4.38254		9.3276	4.35133					8.82264	4.35075		9.08329	4.14085		8.10117	4.15779		6.78666	3.45102			7.70682	4.07354		6.91762	3.84899		5.52714	2.52375		6.56527	3.55835		7.75579	3.67321
6.72003	3.5617			9.37178	4.38596		9.20141	4.35311					9.62794	4.351		8.93161	4.14104		8.1112	4.09576		6.626	3.45271			7.71089	4.07547		6.90127	3.83276		5.53903	2.53656		6.2016	3.23805		7.14117	3.70586
6.7509	3.51733			9.38024	4.39787		9.36356	4.35771					8.5727	4.35104		9.02618	4.14195		8.11224	4.06848		6.88306	3.45576			8.0115	4.09614		6.93269	3.91787		5.5423	2.55023		5.97875	3.00903		7.15997	3.70825
6.75517	3.51388			9.49189	4.40157		9.15843	4.35837					8.1751	4.35468		9.08777	4.14591		8.11947	4.19989		7.01628	3.45712			7.9216	4.09923		6.85226	3.80092		5.54757	2.51055		6.16588	3.17114		7.26337	3.71155
6.77932	3.5479			9.3917	4.40314		9.24761	4.36307					8.3301	4.35532		8.99684	4.14836		8.12143	4.07416		7.07061	3.46923			8.12406	4.12405		6.80794	3.75228		5.55418	2.47129		6.38814	3.40088		7.27278	3.71734
6.78666	3.45102			9.41053	4.41056		9.29315	4.36444					8.42619	4.35637		9.0598	4.15165		8.12444	4.34937		6.66228	3.47217			7.70895	4.12804		6.8033	3.71299		5.62883	2.57864		6.38254	3.3969		7.31128	3.72057
6.80586	3.56644			9.35881	4.41095		9.22155	4.36508					8.98938	4.3593		9.04057	4.15204		8.13197	4.13953		6.87855	3.48883			8.14925	4.12892		6.89442	3.8472		5.65942	2.65031		6.28593	3.27944		7.35357	3.72436
6.85528	3.57875			9.3721	4.41155		9.14345	4.3653					8.59961	4.36577		8.99361	4.15278		8.13268	4.06348		6.89979	3.50556			8.01632	4.13764		6.81652	3.77386		5.66304	2.65321		6.50561	3.5407		7.27734	3.73151
6.86352	3.50826			9.34953	4.41186		9.29022	4.36853					8.89262	4.36996		9.09028	4.15284		8.1416	4.1799		7.17625	3.50705			7.82682	4.14879		6.76412	3.70303		5.66411	2.65031		6.1728	3.16613		7.06512	3.73207
6.86516	3.65744			9.40014	4.41452		9.35343	4.36985					8.72615	4.37216		8.98627	4.15424		8.14809	4.15552		6.86352	3.50826			7.82351	4.14959		6.74647	3.7185		5.66561	2.6464		6.25183	3.23654		7.3087	3.73472
6.86518	3.58636			9.45148	4.41561		9.28001	4.37001					8.3747	4.3737		9.04872	4.15427		8.15041	4.1248		6.92933	3.51228			8.13284	4.15521		6.72826	3.69888		5.66625	2.65128		5.65261	2.74115		7.3979	3.73648
6.87236	3.59693			9.37735	4.42063		9.34336	4.37612					9.08222	4.37921		8.95748	4.15458		8.15748	4.25217		7.36912	3.51322			8.13888	4.15637		6.72617	3.67422		5.66629	2.62325		5.98832	3.09026		7.38667	3.73751
6.87514	3.56526			9.35933	4.42155		9.20737	4.37694					8.3518	4.38019		9.08515	4.15737		8.1592	4.10302		6.75517	3.51388			7.49859	4.15682		6.70777	3.69679		5.66697	2.6561		5.97697	3.03822		7.43149	3.74115
6.87855	3.48883			9.37503	4.4232		9.34974	4.38066					8.57794	4.38322		9.00843	4.16143		8.16595	4.16676		6.7509	3.51733			8.01981	4.18253		6.68116	3.62232		5.66701	2.6464		6.01993	3.08386		7.44225	3.74624
6.88054	3.60444			9.31382	4.42402		9.33852	4.39407					8.62397	4.3863		9.05563	4.16191		8.16673	4.18991		6.91219	3.53148			7.8336	4.18932		6.67438	3.6582		5.66732	2.60097		5.78355	2.94002		7.36722	3.74935
6.88306	3.45576			9.56832	4.42424		9.41015	4.40121					9.62186	4.38698		9.00674	4.16191		8.16837	4.15366		6.88478	3.54617			7.54842	4.18983		6.64709	3.57978		5.66742	2.65514		6.26847	3.39585		7.41295	3.75914
6.88431	3.56761			9.40149	4.42578		9.42052	4.40432					8.76556	4.387		8.99329	4.16352		8.16979	4.08081		6.77932	3.5479			8.11461	4.19232		6.62199	3.60369		5.668	2.64738		6.19791	3.23754		7.41799	3.76163
6.88478	3.54617			9.48949	4.42925		9.17988	4.41837					8.50566	4.38824		9.02972	4.16403		8.16992	4.20817		7.33524	3.55919			8.17262	4.21192		6.54707	3.54937		5.66804	2.65128		6.20882	3.24674		7.43783	3.7693
6.88661	3.60541			9.42546	4.43316		9.34463	4.41888					8.67392	4.38987		8.96335	4.16432		8.17429	4.11244		6.88811	3.55979			8.11138	4.21352		6.42484	3.42781		5.66814	2.67852		6.13356	3.23502		7.49657	3.7707
6.88811	3.55979			9.31718	4.43359		9.23251	4.41913					8.61079	4.39063		9.02767	4.16563		8.17463	4.18921		6.94742	3.56098			8.53619	4.22227		6.42434	3.45545		5.66815	2.65128		6.09066	3.17782		7.1065	3.77276
6.89073	3.57403			9.37564	4.43447		9.25366	4.42241					8.47998	4.39485		9.08631	4.16581		8.1803	4.09587		6.72003	3.5617			7.84188	4.22549		6.42329	3.4143		5.66825	2.6561		6.21483	3.31091		7.51806	3.77887
6.89979	3.50556			9.50415	4.43498		9.36145	4.42267					8.33085	4.397		9.03546	4.16587		8.18192	4.13277		7.08505	3.5636			8.13394	4.23325		6.23151	3.28421		5.66925	2.65321		6.19672	3.29667		7.64703	3.78125
6.90311	3.59846			9.31694	4.43875		9.33715	4.42498					8.51151	4.39719		9.00494	4.16637		8.1827	4.20428		6.87514	3.56526			8.04571	4.249		6.88931	3.73632		5.66988	2.65514		6.22812	3.32777		7.66252	3.78226
6.91004	3.67578			9.37342	4.44029		9.17927	4.42703					8.60052	4.39749		9.02737	4.16711		8.18493	4.21683		6.88431	3.56761			8.15273	4.28391		6.15951	3.08778		5.67008	2.65321		6.47047	3.52956		7.36254	3.7947
6.91119	3.62346			9.3981	4.44089		9.2843	4.43193					8.59675	4.39967		9.04888	4.16755		8.18648	4.06356		6.89073	3.57403			8.49045	4.48498		6.83273	3.80922		5.67026	2.65321		6.45238	3.56265		7.14641	3.81994
6.91219	3.53148			9.47277	4.44176		9.26735	4.43374					8.49546	4.39995		9.02793	4.16758		8.18679	4.15836		6.85528	3.57875		Red Algae				6.85101	3.77663		5.67368	2.6561		6.19122	3.27231		7.52605	3.82458
6.91309	3.60895			9.38372	4.44304		9.33541	4.44074					8.43729	4.40121		9.05463	4.16832		8.18952	4.07737		6.92408	3.58104			6.94386	3.68753		6.73132	3.6755		5.67403	2.62737		6.29504	3.3694		7.66116	3.83677
6.91357	3.60076			9.486	4.44483		9.34581	4.44204					8.64248	4.40187		9.00834	4.16962		8.19283	4.09447		6.86518	3.58636			7.0818	3.71475		7.00993	3.99003		5.67466	2.65801		6.22973	3.31069		7.5991	3.83841
6.91719	3.6131			9.42868	4.44511		9.36313	4.44493					9.17447	4.4023		9.05485	4.17035		8.19575	4.14476		6.87236	3.59693			7.21871	3.73022		6.69057	3.65398		5.67584	2.65801		6.24625	3.31513		7.76003	3.85028
6.9174	3.66285			9.38651	4.44606		9.32927	4.45471					8.49916	4.40381		9.02652	4.17085		8.2061	4.13859		6.90311	3.59846			7.1371	3.82575		6.82507	3.7859		5.6759	2.64345		6.20956	3.28466		7.77092	3.88491
6.9195	3.61574			9.31934	4.44878		9.39103	4.46271					8.56585	4.40588		9.07094	4.17091		8.20804	4.45232		6.88054	3.60444			7.16171	3.84646		6.73927	3.75565		5.67939	2.66087		6.21382	3.2938		7.72291	3.8979
6.9218	3.57933			9.40747	4.44934		9.21041	4.48131					8.42683	4.40608		9.00884	4.17099		8.21264	4.17984		6.88661	3.60541			7.24993	3.90795		6.74977	3.70766		5.68111	2.67025		6.20246	3.22246		7.86503	3.89812
6.92408	3.58104			9.37357	4.44937		9.36074	4.4933					8.58195	4.41091		9.02401	4.17237		8.2129	4.22737		6.91309	3.60895			7.49401	3.92387		6.71773	3.69749		5.68528	2.63548		6.28751	3.2982		7.76411	3.92686
6.92602	3.64078			9.30886	4.45151		9.27917	4.51471					8.64196	4.41323		9.042	4.17362		8.21699	4.18713		6.91719	3.6131			8.02036	3.99313		6.91993	3.8496		5.69102	2.66745		6.14117	3.18977		7.76946	3.93176
6.92933	3.51228			9.5383	4.45186		9.351	4.53038					8.92111	4.41547		9.0515	4.17394		8.22408	4.19326		6.94838	3.61426			7.3462	3.99555		6.85829	3.78739		5.6917	2.66652		6.11881	3.15198		7.55212	3.93354
6.932	3.57692			9.37383	4.45197		9.39521	4.55195					8.96045	4.41611		9.03606	4.17429		8.22488	4.19731		7.02951	3.61437			7.66962	4.00225		6.83095	3.77313		5.69975	2.69285		6.34168	3.41946		7.74043	3.93369
6.93296	3.44154			9.51054	4.45232		9.37513	4.55266					8.7777	4.41661		9.02266	4.17476		8.22525	4.1788		6.91119	3.62346			7.96464	4.03922		6.78854	3.71692		5.70197	2.65225		6.28673	3.29469		7.71483	3.93797
6.94169	3.59715			9.36131	4.45294		9.37431	4.61373					9.04301	4.4182		8.99047	4.17513		8.22596	4.20696		6.96861	3.62921			7.89064	4.06945		6.81143	3.74842		5.70247	2.68395		6.26172	3.26858		7.82536	3.94007
6.9417	3.57449			9.45509	4.4533		9.38107	4.89175					8.49884	4.41939		9.06759	4.17566		8.22649	4.09517		7.71052	3.62961			8.03177	4.11193		6.76592	3.72819		5.70544	2.67669		6.12031	3.15259		7.81712	3.95061
6.94386	3.68753			9.38129	4.45454								8.72062	4.42147		9.06134	4.17566		8.22936	4.06752		6.95207	3.63124			7.94299	4.12629		6.75812	3.68556		5.70824	2.72673		6.27956	3.34947		7.85878	4.00316
6.94742	3.56098			9.38302	4.45468								8.35681	4.4218		9.04748	4.17569		8.23494	4.19479		6.94931	3.63155						6.73653	3.65906		5.71086	2.75967		6.248	3.32035		7.92219	4.05888
6.9478	3.67117			9.40753	4.45653								8.77024	4.42272		9.04024	4.17589		8.23541	4.13082		6.92602	3.64078						6.72883	3.68332		5.71391	2.69373		6.6829	3.69082
6.94813	3.73296			9.40566	4.45653								8.36898	4.42361		9.00597	4.17621		8.23705	4.1121		7.35474	3.64108						6.72343	3.64621		5.71421	2.69197		6.59403	3.61627
6.94815	3.73304			9.32371	4.45929								8.43918	4.42597		9.01881	4.17641		8.23712	4.20052		7.03135	3.64464						6.76659	3.72722		5.71598	2.69197		6.86209	3.89193
6.94838	3.61426			9.37901	4.46006								8.80849	4.42643		9.03664	4.1767		8.24692	4.11358		6.97948	3.64709						6.69178	3.68079		5.71773	2.6981		6.66948	3.69285
6.94931	3.63155			9.38725	4.46021								8.36332	4.42671		9.02753	4.17707		8.24815	4.08235		7.19562	3.65011						6.69163	3.67897		5.71918	2.7574		6.7973	3.82033
6.94958	3.73576			9.37143	4.46085								8.35717	4.43033		9.01994	4.17719		8.24852	4.16077		6.86516	3.65744						6.68893	3.60086		5.72407	2.71517		6.63182	3.64137
6.95049	3.69636			9.46577	4.46106								8.61438	4.43035		9.03708	4.17765		8.24944	4.08994		7.51073	3.66266						6.65613	3.64552		5.72647	2.61909		6.70202	3.71834
6.95207	3.63124			9.36466	4.46106								8.60786	4.43197		9.05969	4.17782		8.2515	4.18597		6.9174	3.66285						6.60823	3.56241		5.728	2.69373		6.52024	3.52621
6.9528	3.57588			9.45152	4.46124								8.42028	4.43204		9.00716	4.17814		8.25375	4.05652		7.31669	3.6682						6.48754	3.31911		5.73095	2.68485		6.56804	3.59384
6.953	3.71875			9.36818	4.46154								9.54438	4.4339		9.00602	4.1786		8.25487	4.2108		6.9478	3.67117						6.48005	3.31513		5.74316	2.72428		6.56108	3.58035
6.95345	3.60831			9.38125	4.46216								8.47909	4.43658		9.02892	4.17869		8.25623	4.2793		6.96285	3.67311						6.44628	3.276		5.74673	2.78032		6.59993	3.61679
6.95435	3.8757			9.39241	4.46238								8.38978	4.43718		9.01642	4.17912		8.25862	4.13925		6.91004	3.67578						6.88142	3.81954		5.74682	2.6981		6.63111	3.64758
6.955	3.60455			9.24937	4.46498								8.58201	4.43745		8.98773	4.17961		8.25921	4.09318		7.05676	3.6797						6.83006	3.81385		5.74793	2.73159		6.55751	3.59262
6.9571	3.56926			9.42345	4.46544								8.56429	4.43773		9.02517	4.17967		8.26498	4.09346		7.0675	3.6826						6.91521	3.84323		5.75108	2.75435		6.55588	3.58195
6.95839	3.57113			9.31998	4.46584								8.62414	4.43974		9.01082	4.17972		8.26731	4.62306		7.00506	3.68332						6.4842	3.4961		5.75158	2.76716		6.53355	3.53995
6.95849	3.59151			9.47457	4.46651								8.86871	4.44006		8.9987	4.17987		8.26924	4.20739		6.9854	3.68583						6.79436	3.75709		5.75239	2.69636		6.34434	3.36003
6.95884	3.72567			9.32147	4.46662								8.57598	4.44085		9.01837	4.1801		8.27007	4.30218		7.35812	3.68628						6.85093	3.81151		5.75504	2.70586		6.46148	3.47509
6.95915	3.58961			9.36202	4.46733								8.42109	4.44133		9.02292	4.18027		8.27044	4.02751		7.11723	3.69364						6.72053	3.69487		5.75729	2.71517		6.52635	3.5311
6.9593	3.59605			9.38162	4.46804								9.37533	4.44148		9.02911	4.18047		8.27106	4.16859		7.10546	3.69408						6.73704	3.70053		5.75754	2.76641		6.53808	3.54145
6.95957	3.57078			9.32395	4.46854								8.45379	4.44267		9.04174	4.18053		8.27333	4.12694		7.04857	3.69601						6.65275	3.59351		5.75944	2.72591		6.41979	3.45591
6.96277	3.60076			9.39358	4.46957								8.86357	4.44537		9.06088	4.18096		8.27404	4.20922		6.95049	3.69636						6.71315	3.6844		5.76008	2.74741		6.48068	3.50037
6.96285	3.67311			9.37459	4.47154								8.64409	4.44554		9.07306	4.1811		8.27459	4.07144		6.98478	3.69897						6.62976	3.62076		5.76348	2.75282		6.49453	3.51028
6.96456	3.70243			9.39728	4.4722								8.79941	4.44671		9.01392	4.18136		8.2753	4.22948		6.96456	3.70243						6.83199	3.77041		5.76502	2.71767		6.44925	3.46864
6.96476	3.71383			9.37561	4.47254								8.87189	4.44949		9.01176	4.18153		8.27747	4.19451		7.01431	3.70578						6.8894	3.8433		5.77083	2.72997		6.43965	3.47436
6.96592	3.59945			9.34032	4.47277								8.81649	4.45176		9.06279	4.18167		8.27839	4.18279		6.9676	3.71003						6.75177	3.68169		5.77708	2.77012		6.66421	3.66455
6.9676	3.71003			9.44293	4.47476								8.90552	4.45197		9.06253	4.18201		8.27901	4.16912		7.03823	3.71189						6.73546	3.67191		5.77956	2.7348		6.68941	3.69144
6.96861	3.62921			9.44922	4.47529								8.82278	4.45231		9.02857	4.18204		8.28136	4.22771		6.96476	3.71383						7.10381	3.97759		5.78637	2.76938		6.66354	3.66445
6.97948	3.64709			9.37787	4.4763								8.53997	4.45393		9.01387	4.18207		8.2819	4.13919		7.10516	3.71425						6.92832	3.87541		5.78953	2.78032		6.64049	3.64404
6.98216	3.72469			9.32628	4.47722								8.8646	4.45443		9.01762	4.18224		8.28199	4.18364		7.08164	3.71492						7.08971	4.04198		5.78962	2.7364		6.60141	3.61888
6.98478	3.69897			9.50347	4.478								9.15943	4.45486		8.99072	4.18247		8.28293	4.18141		7.31736	3.7155						6.61843	3.54704		5.79293	2.78104		6.60738	3.615
6.9854	3.68583			9.3448	4.47812								9.1137	4.45643		9.04554	4.18293		8.28302	4.23124		7.06941	3.718						6.83903	3.79386		5.79405	2.75205		6.58558	3.59351
6.98966	3.72616			9.38333	4.47841								8.85635	4.45653		9.01277	4.18301		8.28432	4.09906		6.953	3.71875						6.93754	3.87431		5.79443	2.76343		6.62587	3.63649
6.99192	3.73199			9.37855	4.47888								8.64172	4.45679		9.02749	4.18307		8.2856	4.10772		7.01756	3.71983						6.75908	3.72403		5.79641	2.81023		6.70231	3.70961
7.00506	3.68332			9.41944	4.47937								8.42525	4.46009		9.01775	4.18333		8.28634	4.32946		7.08395	3.72165						6.6872	3.63428		5.79798	2.76641		6.60577	3.61679
7.00506	3.72746			9.42833	4.48029								8.28359	4.46021		9.02488	4.18338		8.2867	4.19332		7.3736	3.7228						6.7033	3.64885		5.8015	2.79657		6.57447	3.58647
7.01134	3.7471			9.29059	4.48159								8.54062	4.46562		9.00893	4.18355		8.2869	4.23193		7.10007	3.72304						6.75726	3.68842		5.80394	2.76118		6.54208	3.56573
7.01431	3.70578			9.3835	4.4823								8.50561	4.46659		9.0326	4.18361		8.28752	4.17906		7.38752	3.72354						7.05752	4.02028		5.80581	2.78604		6.60656	3.62428
7.01628	3.45712			9.47792	4.48242								8.12406	4.46688		9.01621	4.18364		8.28775	4.06666		6.98216	3.72469						6.69984	3.67578		5.80717	2.79934		6.58995	3.59517
7.01674	3.73111			9.39827	4.48246								8.6501	4.46715		9.05101	4.18367		8.28881	4.12905		7.08514	3.72534						6.77319	3.7532		5.809	2.75051		6.63136	3.63809
7.01737	3.625			9.42788	4.48269								8.47564	4.46733		9.08773	4.18407		8.29053	4.09181		6.95884	3.72567						6.70817	3.65273		5.80971	2.80072		6.56652	3.58104
7.01756	3.71983			9.38443	4.48359								8.49556	4.46762		9.01513	4.18427		8.29064	4.13865		7.04501	3.72567						6.72146	3.70518		5.81307	2.87448		6.59181	3.59923
7.0236	3.78032			9.45842	4.48406								8.87675	4.46866		9.05394	4.18435		8.29118	4.20014		7.05161	3.72575						6.97808	3.95861		5.81598	2.76567		6.57862	3.60638
7.02571	3.78262			9.26934	4.48426								8.93101	4.46885		9.06791	4.18438		8.29195	4.23548		6.98966	3.72616						6.79458	3.75128		5.8175	2.78746		6.62503	3.63347
7.02894	3.72713			9.45458	4.4851								9.07886	4.46947		9.01925	4.18438		8.2921	4.26453		7.03393	3.72624						6.84704	3.75481		5.81752	2.78817		6.57283	3.59207
7.02945	3.73143			9.37024	4.48593								8.87549	4.4696		9.02058	4.18444		8.29232	4.2791		7.09892	3.72665						6.53958	3.53983		5.81763	2.79309		6.6309	3.64434
7.02951	3.61437			9.39769	4.4865								8.98339	4.4701		9.04577	4.18446		8.29233	4.19315		7.02894	3.72713						6.9293	3.88632		5.81925	2.76567		6.57397	3.59273
7.03135	3.64464			9.3763	4.48717								8.69449	4.47116		9.10052	4.18449		8.29386	4.37586		7.09692	3.72713						6.81685	3.77837		5.8216	2.70415		6.7156	3.72607
7.03393	3.72624			9.36606	4.48742								8.50989	4.47299		9.01531	4.1848		8.29842	4.08923		7.0347	3.7273						6.84072	3.81171		5.82763	2.78462		6.63228	3.64601
7.0347	3.7273			9.38662	4.48752								8.50737	4.47305		9.05313	4.18483		8.29927	4.1498		7.00506	3.72746						6.8464	3.76072		5.83161	2.80209		6.54722	3.56984
7.03526	3.73926			9.30163	4.48835								8.8267	4.47458		9.0248	4.18495		8.30605	4.19273		7.20244	3.72762						6.87473	3.81783		5.83384	2.7767		6.64916	3.66987
7.03823	3.71189			9.46701	4.48902								8.61752	4.47478		9.07074	4.1854		8.31214	4.29422		7.11895	3.7277						6.63663	3.68178		5.83589	2.78888		6.59398	3.61448
7.03937	3.73167			9.36744	4.48909								8.72267	4.47605		9.02135	4.18549		8.31469	4.06077		7.06575	3.72811						6.81471	3.77342		5.83787	2.79727		6.64925	3.66792
7.04501	3.72567			9.35133	4.48937								8.7245	4.47622		9.07659	4.18554		8.31812	4.04692		7.01674	3.73111						6.76942	3.75587		5.83849	2.79727		6.51617	3.54777
7.0465	3.75174			9.36297	4.48966								8.43017	4.47672		9.0693	4.18566		8.3197	4.20254		7.02945	3.73143						6.99485	3.96932		5.84081	2.79029		6.55815	3.59028
7.04857	3.69601			9.39121	4.48987								8.66566	4.47716		9.02123	4.18583		8.32437	4.19485		7.03937	3.73167						6.93004	3.90988		5.84088	2.77012		6.66904	3.68673
7.04998	3.76842			9.45388	4.49027								8.84771	4.47744		9.06987	4.18585		8.3247	4.02366		6.99192	3.73199						6.73046	3.69028		5.84597	2.82478		6.5989	3.60917
7.05161	3.72575			9.53164	4.49086								9.13614	4.47771		9.00686	4.18588		8.32872	4.37208		6.94813	3.73296						6.61515	3.61087		5.84665	2.91803		6.57842	3.58771
7.05361	3.73878			9.30278	4.49104								9.45686	4.47962		9.04517	4.18594		8.33004	4.22999		6.94815	3.73304						6.91679	3.84677		5.8479	2.83378		6.60501	3.62076
7.05581	3.77728			9.51893	4.49249								9.22562	4.48011		9.02071	4.18597		8.34068	4.13462		7.12303	3.73312						6.72137	3.70885		5.84827	2.87737		6.62275	3.63799
7.05676	3.6797			9.34498	4.49342								8.39782	4.48018		9.02603	4.18616		8.34209	4.09233		7.09418	3.73496						6.75357	3.72811		5.84892	2.78958		6.62016	3.63225
7.05753	3.74617			9.45334	4.49361								8.53036	4.48084		9.06117	4.18639		8.34396	4.28673		7.15747	3.73568						6.7179	3.68133		5.8494	3.01242		6.55458	3.5675
7.06276	3.73989			9.38632	4.49375								8.70182	4.48103		9.02298	4.18645		8.34517	4.19421		6.94958	3.73576						6.55009	3.5617		5.8503	2.82282		6.61759	3.63306
7.06379	3.75595			9.43754	4.49463								8.86032	4.48108		9.02053	4.18665		8.34577	4.43506		7.08333	3.73735						6.87145	3.84991		5.85441	2.79657		6.59069	3.60627
7.06512	3.73207			9.38744	4.49603								9.08881	4.48143		9.016	4.1867		8.34825	4.10401		7.10092	3.73823						6.90211	3.86522		5.85705	2.83885		6.544	3.59262
7.06575	3.72811			9.30847	4.49613								8.49951	4.48149		9.02292	4.18684		8.34838	4.11876		7.05361	3.73878						6.88902	3.85866		5.85889	2.80209		6.49559	3.5266
7.06708	3.75488			9.52625	4.49694								8.79878	4.48171		9.04179	4.1869		8.34937	4.12074		7.03526	3.73926						6.81262	3.74507		5.8615	2.88366		6.47023	3.49596
7.0675	3.6826			9.42281	4.49758								8.40675	4.48237		9.08083	4.18701		8.34947	4.17765		7.08813	3.73989						6.70822	3.68034		5.8622	2.81624		6.43281	3.47407
7.06804	3.77996			9.44939	4.49912								8.75492	4.48274		9.06181	4.18715		8.35001	4.15008		7.06276	3.73989						6.92056	3.88576		5.86234	2.81558		6.52072	3.55267
7.06875	3.76582			9.31827	4.49973								8.43515	4.48295		9.05214	4.18724		8.35036	4.11156		7.1047	3.74099						6.81087	3.74827		5.86248	2.80346		6.4887	3.51943
7.06941	3.718			9.5424	4.50288								8.86298	4.48456		9.01882	4.18732		8.35263	4.09335		7.14739	3.7417						6.68557	3.64846		5.86337	2.85309		6.38555	3.41363
7.07057	3.79092			9.43468	4.50359								8.58213	4.48643		9.01322	4.18735		8.35355	4.12574		7.11091	3.74257						6.87767	3.82007		5.86691	3.00173		6.49307	3.52284
7.07061	3.46923			9.38566	4.50379								8.69906	4.48777		8.99021	4.18772		8.35363	4.18256		7.151	3.7432						6.92335	3.87256		5.86755	2.84073		6.51243	3.52608
7.07406	3.80277			9.39738	4.50395								8.73607	4.48954		9.05744	4.18777		8.35387	4.11863		7.05753	3.74617						6.78904	3.73022		5.86782	2.84634		6.45161	3.46805
7.07605	3.76938			9.40135	4.50402								8.56794	4.49008		9.09842	4.18806		8.35423	4.03818		7.01134	3.7471						6.74103	3.71054		5.8697	2.81823		6.50627	3.51495
7.07613	3.76283			9.39233	4.50442								9.2022	4.49098		9.01345	4.18806		8.35604	4.11083		7.32581	3.74796						6.79639	3.75626		5.87023	2.85854		6.53898	3.55437
7.07995	3.76641			9.42726	4.50481								8.75316	4.49175		9.08152	4.18851		8.35646	4.23129		7.0465	3.75174						6.8455	3.80969		5.87066	2.95904		6.54142	3.54937
7.08164	3.71492			9.32404	4.50488								8.5013	4.49233		9.01719	4.18856		8.35983	4.09944		7.06708	3.75488						6.81987	3.78204		5.87186	2.84942		6.53537	3.549
7.08175	3.81137			9.32793	4.50573								8.87099	4.49258		9.02585	4.18856		8.36043	4.06911		7.06379	3.75595						6.62309	3.57657		5.87356	2.79239		6.48323	3.51455
7.0818	3.71475			9.54911	4.50625								8.90226	4.49284		9.00861	4.18898		8.36237	4.08803		7.08381	3.75603						6.72125	3.72428		5.87467	2.80686		6.57199	3.58081
7.08296	3.76708			9.37708	4.50651								8.47822	4.49372		9.02346	4.18904		8.36399	4.17467		7.13565	3.75626						6.75805	3.72827		5.87507	2.81823		6.54488	3.55437
7.08333	3.73735			9.4694	4.50656								9.68328	4.49477		9.06957	4.18907		8.37178	4.22802		7.14763	3.75778						6.77015	3.78276		5.87509	2.85187		6.47115	3.47842
7.08381	3.75603			9.36127	4.50663								8.84717	4.49491		9.06941	4.18918		8.37226	4.10588		7.08857	3.758						6.63822	3.60509		5.87553	2.85914		6.57053	3.57898
7.08395	3.72165			9.50414	4.50713								9.42994	4.49585		9.01685	4.18969		8.37331	4.17287		7.20646	3.75823						6.71677	3.68115		5.87557	2.83822		6.48544	3.49457
7.08467	3.81425			9.41113	4.50721								8.43323	4.49603		9.00921	4.18988		8.37627	4.19576		7.11705	3.75914						6.16813	3.18949		5.87603	2.8109		6.57701	3.57933
7.08505	3.5636			9.37413	4.50854								9.24179	4.49734		9.07874	4.18994		8.38354	4.19084		7.16657	3.76072						6.51105	3.32077		5.87608	2.80754		6.52524	3.52466
7.08514	3.72534			9.3936	4.50865								8.55932	4.49806		9.02368	4.18997		8.38643	4.18735		7.10241	3.76208						6.67061	3.66115		5.87619	2.8537		6.57461	3.57415
7.08813	3.73989			9.38711	4.50881								8.72907	4.4987		9.05547	4.19		8.38815	4.2216		7.28866	3.76268						6.72621	3.66997		5.87765	2.81823		6.45545	3.46568
7.08857	3.758			9.41103	4.50914								8.49548	4.49903		9.03696	4.19		8.38947	4.16997		7.07613	3.76283						6.91374	3.8795		5.87779	2.83315		6.5724	3.57113
7.09314	3.82911			9.43251	4.51085								8.81278	4.49988		9.06113	4.19005		8.39244	4.11929		7.10024	3.7632						6.75696	3.74374		5.87818	2.82151		6.58628	3.57761
7.09353	3.79			9.40702	4.51131								9.77578	4.50132		9.02594	4.19016		8.39267	4.22464		7.13122	3.76448						6.68576	3.63769		5.87838	2.8169		6.61884	3.61448
7.09418	3.73496			9.41702	4.51235								8.65109	4.50258		9.06912	4.19022		8.39283	4.17327		7.18868	3.76485						6.70602	3.67742		5.88018	2.83442		6.62329	3.61773
7.09692	3.72713			9.38196	4.51246								8.90966	4.50503		9.04449	4.19056		8.39394	4.08372		7.12859	3.76485						6.7385	3.67997		5.88048	2.86629		6.5629	3.55594
7.09892	3.72665			9.46084	4.51302								8.65467	4.50523		9.012	4.19075		8.39766	4.1422		7.06875	3.76582						6.91027	3.82393		5.88095	2.79727		6.54288	3.54195
7.10007	3.72304			9.62429	4.51335								8.60824	4.50683		9.02379	4.19084		8.39915	4.17082		7.16698	3.76634						6.89776	3.83385		5.8821	2.91751		6.51668	3.52634
7.10024	3.7632			9.55463	4.51408								8.65969	4.50752		9.07485	4.191		8.4016	4.16785		7.07995	3.76641						6.99778	3.91376		5.88318	2.82347		6.58571	3.59605
7.10092	3.73823			9.47293	4.51428								9.07465	4.50835		9.02632	4.19153		8.4018	4.20249		7.14593	3.76686						6.81061	3.76582		5.88362	2.84942		6.50919	3.50024
7.10241	3.76208			9.38741	4.51492								8.6789	4.5087		9.01439	4.19159		8.40193	4.13637		7.08296	3.76708						6.65256	3.65523		5.88376	2.84448		6.48679	3.48444
7.1047	3.74099			9.42829	4.51565								8.71607	4.51049		9.01766	4.19179		8.40252	4.12186		7.13288	3.76797						6.77595	3.74889		5.88478	2.8202		6.56688	3.56229
7.10501	3.78312			9.37941	4.51599								8.71166	4.51143		9.01055	4.19181		8.40572	4.07609		7.04998	3.76842						6.83848	3.77974		5.88529	2.81624		6.64951	3.64826
7.10516	3.71425			9.40453	4.51663								8.47814	4.51383		9.03839	4.19195		8.40621	4.09625		7.11179	3.76856						6.8383	3.80312		5.88601	2.89265		6.52896	3.54654
7.10521	3.77225			9.3825	4.51846								8.97225	4.51544		9.02321	4.1922		8.40875	4.16764		7.07605	3.76938						6.93847	3.86249		5.88639	2.85733		6.57381	3.58195
7.10546	3.69408			9.40824	4.51875								8.96131	4.51617		9.00587	4.19273		8.40884	4.1345		7.11813	3.77063						6.66856	3.61836		5.88871	2.81291		6.72573	3.71037
7.1065	3.77276			9.49926	4.51916								8.84867	4.51684		9.01056	4.19282		8.4093	4.02922		7.10521	3.77225						6.66001	3.6217		5.88987	2.81023		6.56285	3.5605
7.10888	3.79824			9.42426	4.51999								8.85048	4.51779		9.01656	4.1929		8.40961	4.19764		7.1186	3.77349						6.83681	3.77619		5.89023	2.8109		6.60339	3.59273
7.11091	3.74257			9.36817	4.52025								8.3858	4.51863		9.01991	4.19296		8.41084	4.24549		7.12169	3.77422						6.77536	3.70731		5.89047	2.84136		6.43507	3.43056
7.11116	3.89393			9.39338	4.5208								9.00267	4.5195		9.01954	4.19296		8.41441	4.0758		7.11389	3.77452						6.64794	3.62366		5.89115	2.91698		6.54117	3.54568
7.11156	3.83046			9.46487	4.52088								8.59476	4.51978		9.07245	4.19301		8.41477	4.31018		7.46337	3.77546						6.77619	3.71458		5.89138	2.84386		6.59829	3.61045
7.11179	3.76856			9.4736	4.5211								8.8519	4.52022		9.01373	4.1931		8.41492	4.18061		7.12613	3.77634						6.98388	3.90693		5.89146	2.80003		6.53391	3.54691
7.11389	3.77452			9.31954	4.5232								9.22392	4.52166		9.06824	4.19318		8.41568	4.14258		7.1261	3.77648						6.74566	3.70817		5.89152	2.86451		6.4759	3.49527
7.11456	3.79127			9.41267	4.52377								8.86864	4.52175		9.09259	4.19318		8.41905	4.09677		7.11998	3.77656						6.51835	3.51428		5.89154	2.83187		6.43191	3.45194
7.11705	3.75914			9.37611	4.52464								9.08826	4.5227		9.01198	4.19321		8.4193	4.16373		7.26835	3.77656						6.97092	3.86853		5.89184	2.81954		6.53778	3.55194
7.11723	3.69364			9.45405	4.52497								8.77112	4.52276		9.00591	4.19349		8.41991	4.14311		7.05581	3.77728						6.75258	3.70467		5.89236	2.87332		6.62323	3.62273
7.11813	3.77063			9.38178	4.52631								8.66953	4.52315		9.02488	4.19368		8.42235	4.18084		7.06804	3.77996						6.98385	3.90304		5.8934	2.91328		6.54679	3.56134
7.11847	3.78838			9.44681	4.52635								8.82062	4.52329		9.0008	4.19374		8.4235	4.25314		7.0236	3.78032						6.79229	3.73464		5.8942	2.81954		6.57569	3.58906
7.1186	3.77349			9.48592	4.52984								8.67443	4.52337		9.01719	4.19382		8.42415	4.21328		7.02571	3.78262						7.00483	3.92355		5.89427	2.81823		6.60772	3.62737
7.11895	3.7277			9.45392	4.53038								8.62964	4.52468		9.02284	4.19388		8.42554	4.10626		7.10501	3.78312						6.50771	3.51455		5.89681	2.81558		6.3193	3.34242
7.11998	3.77656			9.42537	4.53329								9.06458	4.52516		9.06792	4.19388		8.42616	4.12467		7.20562	3.78462						6.99286	3.91876		5.89743	2.8202		6.57643	3.58984
7.12023	3.82184			9.38831	4.53541								8.73113	4.52714		9.07518	4.19432		8.42809	4.0816		7.1649	3.78483						6.60941	3.51943		5.89791	2.85974		6.58274	3.58827
7.12169	3.77422			9.38807	4.53545								8.81523	4.52773		9.01307	4.19446		8.43022	4.20205		7.15063	3.78696						6.79759	3.7492		5.898	2.82086		6.59683	3.59923
7.12303	3.73312			9.38763	4.53629								9.45471	4.52838		9.0921	4.19457		8.43134	4.14876		7.17939	3.78838						6.76506	3.71966		5.89812	2.82151		6.59311	3.59494
7.1261	3.77648			9.43211	4.53656								8.87673	4.53161		9.0713	4.19465		8.43134	4.16116		7.11847	3.78838						6.86985	3.81391		5.8983	2.8202		6.57063	3.58092
7.12613	3.77634			9.47959	4.53665								8.96681	4.53218		9.02594	4.19474		8.43168	4.1854		7.09353	3.79						6.78243	3.73448		5.89854	2.82151		6.55166	3.56277
7.12859	3.76485			9.39427	4.53816								8.76987	4.53228		9.01779	4.1949		8.43173	4.10911		7.2112	3.79057						6.75538	3.71642		5.8994	2.86094		6.54247	3.55023
7.13122	3.76448			9.49196	4.53888								8.67648	4.53316		9.01859	4.1949		8.43348	4.15327		7.07057	3.79092						6.96708	3.90634		5.89973	2.83632		6.54167	3.54642
7.13288	3.76797			9.39913	4.53895								8.73356	4.5332		9.01787	4.1949		8.43469	4.16826		7.11456	3.79127						6.65616	3.57322		5.90133	2.8657		6.59162	3.59999
7.13425	3.85673			9.46087	4.5394								8.7301	4.53358		9.01685	4.19493		8.43536	4.16173		7.14614	3.7926						6.69536	3.66219		5.90331	2.86451		6.6037	3.60282
7.13464	3.83493			9.43172	4.54014								8.54073	4.53384		9.01233	4.1951		8.43625	4.03467		7.18688	3.79267						6.94792	3.8957		5.90384	2.88024		6.5919	3.59583
7.13565	3.75626			9.58478	4.54062								9.05711	4.53414		9.02115	4.19518		8.44	4.09444		7.15259	3.79302						6.36104	3.38899		5.90484	2.82672		6.5275	3.5412
7.1371	3.82575			9.39788	4.54158								8.8837	4.53456		9.02442	4.19554		8.44024	4.1312		7.13821	3.7947						6.71167	3.67669		5.90645	2.81224		6.54584	3.56122
7.13735	3.80236			9.48265	4.5421								8.82226	4.5346		9.07813	4.19557		8.44116	3.99782		7.13887	3.79553						6.73581	3.70834		5.90645	2.8651		6.59035	3.59329
7.13821	3.7947			9.4214	4.54255								8.73683	4.53467		9.06967	4.1956		8.44221	4.29177		7.15481	3.79678						6.76826	3.71214		5.90662	2.85552		6.58328	3.6287
7.13887	3.79553			9.47338	4.54409								8.71483	4.53519		9.05604	4.19573		8.44347	4.13751		7.18456	3.79692						6.79479	3.73352		5.90664	2.8651		6.58871	3.59868
7.13965	3.84948			9.42391	4.54477								9.31617	4.53537		9.07403	4.19576		8.44639	4.00186		7.10888	3.79824						6.51559	3.53567		5.90684	2.87332		6.60346	3.60959
7.14117	3.70586			9.45695	4.54537								8.8059	4.53545		9.04261	4.19579		8.44747	4.12008		7.28224	3.79837						6.85504	3.79456		5.90858	2.88195		6.59599	3.5955
7.14593	3.76686			9.5142	4.54628								8.31527	4.53612		9.01892	4.19607		8.45045	4.13631		7.33839	3.79865						6.89068	3.82282		5.90927	2.86451		6.55826	3.56632
7.14614	3.7926			9.37662	4.54662								8.82103	4.53745		9.0644	4.19618		8.4507	4.261		7.41903	3.79962						6.96577	3.87005		5.91027	2.81954		6.66877	3.67523
7.14641	3.81994			9.47316	4.54798								8.60967	4.5387		9.07472	4.1967		8.45115	4.2331		7.16901	3.80127						6.76416	3.6939		5.91088	2.82543		6.64192	3.64375
7.14739	3.7417			9.47611	4.54856								9.24139	4.53879		9.02015	4.19681		8.45144	4.10226		7.13735	3.80236						6.95493	3.89454		5.91142	2.85248		6.62192	3.62941
7.14763	3.75778			9.45062	4.54876								8.67354	4.5388		9.00649	4.19695		8.45333	4.14675		7.2368	3.80277						6.78873	3.72107		5.91147	2.85733		6.65479	3.65619
7.14818	3.82419			9.45459	4.54982								8.59909	4.53891		9.00626	4.19706		8.45407	4.067		7.07406	3.80277						6.7186	3.64395		5.91383	2.90091		6.64794	3.63819
7.15033	3.85733			9.37173	4.55022								8.65626	4.53911		9.05363	4.19725		8.45753	4.30636		7.24301	3.8055						6.67461	3.62034		5.91433	2.98856		6.60253	3.60874
7.15062	3.81763			9.40254	4.55335								8.59347	4.53934		9.0778	4.19761		8.45803	4.37774		7.18554	3.8057						6.84475	3.7644		5.91437	2.84323		6.67168	3.67071
7.15063	3.78696			9.39325	4.55431								8.91543	4.5404		9.06336	4.19791		8.45924	4.19518		7.20648	3.80618						6.9658	3.8704		5.91483	2.89763		6.62225	3.61658
7.151	3.7432			9.3844	4.55538								9.4049	4.5412		9.01805	4.19791		8.46067	4.23411		7.233	3.80747						6.86081	3.78326		5.91492	2.8893		6.71481	3.72575
7.15259	3.79302			9.38496	4.55611								8.76542	4.54165		9.00836	4.19802		8.46354	4.14647		7.18183	3.80747						6.84105	3.75785		5.91495	2.89708		6.57636	3.58602
7.15481	3.79678			9.43893	4.5578								8.70353	4.5421		9.01792	4.19833		8.46368	4.22932		7.16375	3.80895						6.71188	3.7007		5.91541	2.89321		6.6596	3.6637
7.15508	3.84161			9.39042	4.5579								9.45914	4.54351		9.01288	4.19841		8.46428	4.04821		7.30778	3.80902						6.81061	3.76208		5.91733	2.88081		6.52271	3.53983
7.15747	3.73568			9.53967	4.55859								8.72255	4.54397		9.01526	4.19852		8.46437	4.17464		7.62244	3.80902						6.91027	3.87437		5.92023	2.84757		6.58096	3.59704
7.15997	3.70825			9.56297	4.55898								8.76653	4.54482		9.05445	4.19852		8.46501	4.08095		7.20896	3.8099						6.62917	3.56879		5.92044	2.8657		6.48305	3.49845
7.16171	3.84646			9.4342	4.56259								8.69265	4.5459		9.04876	4.19857		8.46587	4.15685		7.24228	3.81084						6.8441	3.80706		5.92071	2.90146		6.48064	3.4979
7.16375	3.80895			9.27729	4.56548								8.94671	4.54606		9.02518	4.19868		8.46714	4.24477		7.32611	3.81124						6.75324	3.71063		5.92078	2.8488		6.49977	3.51917
7.1649	3.78483			9.39241	4.56646								8.77179	4.5461		9.02191	4.19868		8.46889	4.20949		7.33123	3.81131						6.60913	3.57089		5.92152	2.84572		6.47056	3.499
7.16657	3.76072			9.39918	4.56874								8.88664	4.54647		9.0304	4.19882		8.46932	4.16274		7.08175	3.81137						6.93625	3.87437		5.92189	2.83632		6.4397	3.4612
7.16698	3.76634			9.44258	4.56894								8.72758	4.54701		9.07015	4.19882		8.47	4.1514		7.36263	3.81171						6.90843	3.89878		5.92202	2.85974		6.44447	3.51028
7.16901	3.80127			9.41871	4.57016								8.43363	4.54764		9.03348	4.19904		8.4707	4.20585		7.30386	3.81204						6.59875	3.58001		5.92205	2.90472		6.45268	3.47012
7.17449	3.81558			9.44954	4.57207								8.43127	4.54845		9.05157	4.19934		8.47121	4.08824		7.08467	3.81425						6.38079	3.33264		5.92235	2.86806		6.6332	3.64345
7.17487	3.90129			9.46039	4.57227								8.86785	4.54875		9.06838	4.19978		8.47208	4.16554		7.8188	3.81505						6.79428	3.74382		5.92258	2.83059		6.58939	3.62377
7.17625	3.50705			9.41281	4.57245								8.97603	4.54877		9.0148	4.19981		8.47269	4.01502		7.30541	3.81505						6.57026	3.54974		5.92263	2.83059		6.55753	3.57588
7.17939	3.78838			9.49769	4.57306								8.84504	4.54968		9.07128	4.19997		8.47321	4.19036		7.17449	3.81558						6.59281	3.54444		5.92291	2.87099		6.60956	3.63609
7.18183	3.80747			9.50798	4.574								8.38577	4.55096		9.01849	4.20047		8.4769	4.09167		7.23868	3.81571						6.67185	3.66661		5.92297	2.86864		6.66292	3.67752
7.18244	3.83219			9.418	4.57454								8.73575	4.55179		9.08228	4.20069		8.47751	4.13415		7.39383	3.81644						6.87515	3.8537		5.9233	2.86923		6.60943	3.63205
7.18456	3.79692			9.49107	4.57482								9.00877	4.55279		8.99481	4.20085		8.48221	4.24187		7.15062	3.81763						6.67874	3.66427		5.92369	2.87506		6.64952	3.65283
7.18554	3.8057			9.45872	4.57801								8.69454	4.55341		9.03635	4.20121		8.48281	4.502		7.26422	3.81823						7.02381	4.01456		5.92381	2.87274		6.55724	3.57159
7.18688	3.79267			9.36889	4.57968								8.98398	4.55359		9.0677	4.20126		8.48791	4.09454		7.26359	3.81902						6.92008	3.867		5.92419	2.85612		6.52275	3.53757
7.18868	3.76485			9.5375	4.58339								8.41394	4.55368		9.07118	4.2017		8.49098	4.30333		7.2915	3.81968						6.73641	3.69161		5.92461	2.86451		6.58506	3.5824
7.19562	3.65011			9.5136	4.58452								8.67163	4.5542		9.07359	4.20211		8.492	4.09608		7.27222	3.82046						6.72074	3.71834		5.92506	2.86806		6.62887	3.63417
7.19925	3.86652			9.38047	4.58475								8.58878	4.55448		9.01917	4.20227		8.49622	4.30079		7.31059	3.82112						6.54545	3.59439		5.92581	2.89597		6.62842	3.62128
7.20143	3.8262			9.29797	4.58505								8.35642	4.5565		9.01388	4.20232		8.49731	4.12558		7.12023	3.82184						6.71641	3.69117		5.92701	2.98227		6.57077	3.58546
7.20244	3.72762			9.5112	4.58583								8.55009	4.55662		9.0192	4.2035		8.50044	4.22055		7.26614	3.82204						6.60162	3.56396		5.92748	2.84696		6.77804	3.74679
7.20562	3.78462			9.44788	4.58908								8.61951	4.55856		9.02182	4.20388		8.50161	4.17817		7.21399	3.82217						6.60518	3.56443		5.92762	2.88649		6.39241	3.41397
7.20646	3.75823			9.46496	4.58995								9.00063	4.5592		9.02747	4.20436		8.50198	4.04183		7.2776	3.82302						6.65774	3.61469		5.92766	2.81358		6.47852	3.49955
7.20648	3.80618			9.39299	4.59208								8.74584	4.56095		9.01367	4.20436		8.50362	4.50522		7.3301	3.824						6.73225	3.71231		5.92784	2.88986		6.40898	3.43696
7.20896	3.8099			9.52702	4.5931								8.45342	4.56155		9.01815	4.20439		8.50405	4.18673		7.24965	3.82419						6.81876	3.77371		5.92827	2.87679		6.45354	3.48911
7.2112	3.79057			9.45785	4.59411								9.20804	4.56233		9.02212	4.20447		8.50961	4.21173		7.14818	3.82419						6.74708	3.72941		5.92838	2.88309		6.49581	3.48982
7.21399	3.82217			9.38484	4.59447								8.88779	4.56542		9.0255	4.20485		8.51071	4.18529		7.24428	3.82432						6.69968	3.67715		5.92914	2.82151		6.51095	3.53403
7.21871	3.73022			9.44239	4.59478								9.87288	4.56604		9.04751	4.20493		8.51175	4.19789		7.20143	3.8262						6.73846	3.68395		5.92926	2.85794		6.58167	3.59868
7.22052	3.8391			9.37124	4.60054								8.98362	4.56684		9.02131	4.20501		8.51212	4.05011		7.23513	3.82782						6.90653	3.86994		5.92943	2.84136		6.54769	3.56229
7.22583	3.95308			9.47652	4.60168								8.8155	4.56738		9.08734	4.20507		8.51256	4.23256		7.26978	3.82892						6.77996	3.76634		5.93073	2.85309		6.58791	3.58838
7.22721	3.83588			9.44945	4.60228								8.85958	4.56779		9.01559	4.20545		8.51325	4.1343		7.09314	3.82911						6.82876	3.77159		5.93185	2.8893		6.49649	3.50447
7.22915	3.8586			9.47295	4.60535								9.31891	4.56919		9.01427	4.20556		8.51505	4.1719		7.28238	3.8293						6.83088	3.79169		5.934	2.90091		6.49219	3.48883
7.233	3.80747			9.37104	4.60599								8.67746	4.57088		9.01722	4.20572		8.52396	4.15619		7.11156	3.83046						6.77568	3.71667		5.93565	2.86094		6.47802	3.4823
7.23513	3.82782			9.45432	4.60766								10.0721	4.57285		9.02907	4.20596		8.52486	4.27441		7.3618	3.83142						6.78458	3.77041		5.93623	2.82217		6.6871	3.67321
7.23553	3.74265			9.48573	4.60848								8.56689	4.57401		9.02015	4.20629		8.52915	4.1929		7.18244	3.83219									5.93651	2.8488		6.5771	3.57864
7.2368	3.80277			9.46217	4.60891								9.40689	4.57424		9.01064	4.20669		8.5407	4.23178		7.25041	3.83296									5.93656	2.90037		6.59177	3.58961
7.23687	3.85721			9.5936	4.60973								8.9275	4.57462		9.02017	4.2068		8.54606	4.10254		7.36581	3.83302									5.93658	2.95521		6.63901	3.63679
7.23868	3.81571			9.44155	4.61085								8.54224	4.57474		9.00289	4.20699		8.5472	4.15543		7.25104	3.83308									5.93725	2.86392		6.54445	3.56597
7.24014	3.87419			9.51057	4.61291								8.78074	4.57492		9.02734	4.2071		8.54784	4.18571		7.2677	3.83321									5.93843	2.84073		6.46857	3.49762
7.24219	3.87087			9.41031	4.61331								9.32013	4.57523		9.01626	4.20742		8.548	4.18966		7.13464	3.83493									5.93846	3.00475		6.53605	3.55883
7.24228	3.81084			9.50714	4.61337								9.26527	4.57601		9.13535	4.20823		8.54903	4.21104		7.62308	3.83575									5.93873	2.88252		6.57345	3.60119
7.24301	3.8055			9.34208	4.61389								8.32698	4.5785		9.02518	4.21032		8.54999	4.18021		7.22721	3.83588									5.93928	2.87564		6.57955	3.60217
7.24314	3.84273			9.54972	4.61457								8.5137	4.57919		9.02205	4.21053		8.55051	4.22855		7.80284	3.83626									5.93938	2.90417		6.58432	3.60455
7.24428	3.82432			9.5132	4.62051								9.33247	4.5792		9.07833	4.21064		8.55381	4.02792		7.27193	3.83689									5.94266	2.86982		6.55149	3.56891
7.2445	3.84367			9.50212	4.62106								8.67596	4.57972		8.99773	4.21125		8.55571	4.37707		7.36746	3.8374									5.94322	2.89927		6.51533	3.53415
7.24512	3.93867			9.49364	4.62548								8.75799	4.57974		9.08116	4.21203		8.55589	4.19479		7.28988	3.83778									5.94447	2.90956		6.57676	3.59737
7.24965	3.82419			9.29781	4.62575								8.87203	4.58064		9.11891	4.21293		8.56035	4.13155		7.28905	3.83784									5.94538	2.85003		6.51106	3.5387
7.24993	3.90795			9.45862	4.62642								9.10067	4.58126		9.07479	4.21325		8.56149	4.1831		7.25797	3.8379									5.94657	2.92891		6.53793	3.56158
7.25041	3.83296			9.43604	4.63062								8.88288	4.58137		9.01211	4.21381		8.56193	4.2982		7.22052	3.8391									5.94899	2.86864		6.55012	3.56879
7.25104	3.83308			9.39717	4.63376								8.07608	4.58333		9.04844	4.21381		8.56244	4.18333		7.29368	3.83929									5.94925	2.85974		6.44355	3.47261
7.25625	3.85679			9.3948	4.63635								8.59324	4.58401		9.01828	4.21588		8.5661	4.24167		7.43954	3.83929									5.95016	2.92891		6.59628	3.6114
7.25797	3.8379			9.55757	4.63803								8.47456	4.58549		9.02337	4.21619		8.56679	4.10944		7.34083	3.84111									5.95185	2.90091		6.54075	3.55133
7.26016	3.84516			9.45478	4.67538								8.61619	4.58617		9.02191	4.21688		8.56712	4.14098		7.31384	3.84111									5.95299	2.85914		6.59434	3.60692
7.26274	3.85266			9.43588	4.70555								8.52491	4.58636		9.10844	4.21835		8.56814	4.25914		7.15508	3.84161									5.95301	2.85065		6.57144	3.57944
7.26337	3.71155			9.49128	4.77664								8.79689	4.5864		9.10045	4.2193		8.5687	4.15192		7.33139	3.84173									5.95426	2.9154		6.53425	3.54851
7.26359	3.81902												8.66448	4.58642		9.03335	4.22011		8.57107	4.42106		7.33698	3.84236									5.95478	2.91434		6.50234	3.46776
7.26422	3.81823												8.78476	4.58758		9.11449	4.22037		8.57422	4.23014		7.24314	3.84273									5.95482	2.84819		6.64339	3.66001
7.26614	3.82204												8.82916	4.58874		9.03033	4.22105		8.57596	4.13897		7.69254	3.84317									5.95558	2.91116		6.61989	3.64306
7.2677	3.83321												8.72651	4.5894		9.01568	4.22311		8.57761	4.23035		7.2445	3.84367									5.95563	2.91698		6.56568	3.57206
7.26835	3.77656												8.85111	4.59041		9.04154	4.22334		8.58217	4.18898		7.26016	3.84516									5.95712	2.91645		6.63124	3.63909
7.26978	3.82892												8.83972	4.59157		9.02185	4.22608		8.58423	4.22809		7.27994	3.84535									5.95721	2.935		6.62928	3.63528
7.27193	3.83689												8.64416	4.59202		9.04857	4.22737		8.58451	4.1406		7.2968	3.84547									5.95819	2.89487		6.53969	3.54083
7.27222	3.82046												8.58626	4.59535		9.11667	4.2292		8.58475	4.12969		7.41834	3.84584									5.96346	2.89487		6.52666	3.53832
7.27278	3.71734												8.63308	4.59759		9.13151	4.22966		8.58999	4.37638		7.64243	3.84782									5.96385	2.86747		6.45634	3.4618
7.27328	3.84837												8.85483	4.59761		9.00512	4.22981		8.59035	4.14783		7.27328	3.84837									5.96386	2.95521		6.49778	3.50406
7.27595	3.87005												8.50694	4.59787		9.01997	4.23004		8.59229	4.12749		7.57875	3.84874									5.96474	2.89927		6.49371	3.48572
7.27702	3.85297												8.95146	4.599		9.06521	4.23045		8.59294	4.19791		7.51712	3.84942									5.96494	2.88762		6.66257	3.67495
7.2772	3.86576												9.5374	4.60083		9.01923	4.23378		8.59435	4.12704		7.13965	3.84948									5.96614	2.9425		6.55398	3.56972
7.27734	3.73151												8.60765	4.60101		9.0144	4.23388		8.59443	4.14504		7.37224	3.85022									5.96658	2.95521		6.50706	3.53046
7.2776	3.82302												9.37396	4.60181		9.0046	4.23409		8.59666	4.11408		7.39383	3.85089									5.96786	2.84386		6.67707	3.68646
7.27994	3.84535												8.97112	4.60218		9.0685	4.2352		8.59774	5.14376		7.38559	3.85169									5.97052	2.90472		6.61148	3.62603
7.28224	3.79837												9.08385	4.60268		9.05192	4.23601		8.60051	4.15894		7.31104	3.85175									5.97111	3.07262		6.68751	3.71466
7.28238	3.8293												8.62027	4.60413		9.13688	4.23618		8.60081	4.22871		7.26274	3.85266									5.972	2.85309		6.60552	3.63246
7.28866	3.76268												8.92508	4.60479		9.00888	4.23666		8.60427	4.23621		7.27702	3.85297									5.97222	2.72673		6.56361	3.57519
7.28905	3.83784												9.08613	4.60521		9.05854	4.23805		8.606	4.27971		7.37629	3.85327									5.97367	2.90091		6.66198	3.64621
7.28988	3.83778												8.90976	4.60551		9.12997	4.24185		8.60823	4.2552		7.5437	3.85352									5.9754	2.92788		6.60908	3.60509
7.2915	3.81968												8.74328	4.60669		9.11878	4.24272		8.61081	4.18136		7.45764	3.8537									5.97557	2.95134		6.52189	3.52179
7.29156	3.85467												9.22994	4.60685		9.01595	4.24286		8.61189	4.20019		7.90804	3.85406									5.97626	2.86451		6.49255	3.49471
7.29168	3.86864												9.55726	4.60708		9.09351	4.24299		8.61476	4.22645		7.29156	3.85467									5.97874	2.92993		6.49111	3.49346
7.29368	3.83929												8.81435	4.60829		9.08367	4.2443		8.61843	4.1357		7.29974	3.85522									5.97949	2.89265		6.56	3.56691
7.2942	3.87384												9.16257	4.61146		9.01952	4.24465		8.62452	4.11674		7.56742	3.8554									5.9798	2.87967		6.50299	3.50501
7.2968	3.84547												8.40861	4.61213		9.09913	4.24509		8.62818	4.17609		7.73363	3.85558									5.97999	2.92376		6.56619	3.5675
7.29974	3.85522												8.71191	4.61567		9.0138	4.24952		8.62893	4.2683		7.31762	3.8557									5.9805	2.92583		6.50188	3.50393
7.30282	3.87875												8.6532	4.61684		9.02133	4.25322		8.63303	4.20309		7.32469	3.85661									5.98136	2.87448		6.56173	3.56914
7.30386	3.81204												8.92053	4.6178		9.0132	4.25392		8.63648	4.14211		7.13425	3.85673									5.98152	2.9196		6.50282	3.5088
7.30541	3.81505												9.26448	4.61865		9.11468	4.25445		8.63868	4.23437		7.25625	3.85679									5.98187	2.91751		6.49662	3.49982
7.30778	3.80902												8.93841	4.62185		9.12099	4.25479		8.63875	4.18786		7.23687	3.85721									5.98217	2.9952		6.53159	3.5339
7.3087	3.73472												8.9303	4.62293		9.03046	4.25641		8.63913	4.1232		7.15033	3.85733									5.98255	2.87506		6.57128	3.57646
7.31059	3.82112												8.72621	4.62306		9.09385	4.25765		8.63996	4.15339		7.3109	3.85794									5.98353	2.90309		6.55579	3.55703
7.31064	3.8697												8.72506	4.62372		9.03267	4.25792		8.64271	4.24859		7.22915	3.8586									5.98528	2.90146		6.52115	3.53415
7.3109	3.85794												8.68783	4.62497		9.07501	4.25818		8.64359	4.38641		7.50046	3.86219									5.98813	2.92737		6.56561	3.56996
7.31104	3.85175												8.8268	4.62686		8.98493	4.25904		8.64629	4.18013		7.37954	3.86564									5.98821	2.93551		6.48621	3.49122
7.31128	3.72057												8.8915	4.62869		9.07389	4.25924		8.64661	4.1912		7.2772	3.86576									5.9883	2.87099		6.55868	3.55931
7.31384	3.84111												8.7895	4.6296		9.02808	4.25933		8.64849	4.04786		7.63881	3.86623									5.98834	2.89098		6.56733	3.5675
7.31669	3.6682												9.13749	4.63266		9.08952	4.2605		8.65082	4.12205		7.19925	3.86652									5.99032	2.93952		6.55893	3.56972
7.31736	3.7155												8.41451	4.63325		9.00577	4.26126		8.65407	4.11401		7.32251	3.86782									5.99098	2.97772		6.53467	3.52763
7.31762	3.8557												8.70811	4.63468		9.03632	4.26148		8.65493	4.1989		7.37729	3.86835									5.99185	2.902		6.54773	3.55678
7.32057	3.87163												8.88072	4.63511		9.20532	4.26176		8.65632	4.48022		7.68113	3.86859									5.99204	3.02202		6.55368	3.56027
7.322	4.0054												8.87573	4.6352		9.04374	4.26503		8.65917	4.11551		7.29168	3.86864									5.99208	2.89321		6.48027	3.47828
7.32251	3.86782												9.4409	4.6362		9.05085	4.26621		8.66007	4.18024		7.31064	3.8697									5.99282	2.9248		6.50882	3.51601
7.32469	3.85661												9.00198	4.63649		9.08959	4.26649		8.66435	4.26031		7.34518	3.86999									5.99318	3		6.53715	3.54345
7.32581	3.74796												8.61656	4.6403		9.07084	4.26661		8.6651	4.15008		7.27595	3.87005									5.99428	2.98272		6.5345	3.53237
7.32611	3.81124												8.70681	4.64351		8.98536	4.26715		8.67096	4.22912		7.33921	3.87011									5.9946	2.97727		6.52378	3.52905
7.32849	3.87029												9.03412	4.64562		9.14989	4.2672		8.67212	4.29905		7.32849	3.87029									5.9973	2.98227		6.43577	3.44917
7.3301	3.824												9.10125	4.64593		9.01701	4.26916		8.67349	4.38895		8.09672	3.8704									5.99861	2.95904		6.54489	3.53656
7.33123	3.81131												10.0102	4.65099		9.06879	4.26979		8.67358	4.2164		7.24219	3.87087									5.99896	2.89209		6.56525	3.56312
7.33139	3.84173												8.85445	4.65123		9.01993	4.27026		8.67385	4.18007		7.32057	3.87163									5.99918	2.91328		6.48152	3.49038
7.33524	3.55919												8.89718	4.65482		9.03166	4.27054		8.67787	4.19764		7.47991	3.87245									6.00007	2.96942		6.5223	3.53656
7.33698	3.84236												8.72128	4.65579		9.02541	4.27124		8.67806	4.21643		7.34758	3.87291									6.00131	2.86332		6.49636	3.56074
7.33839	3.79865												8.88848	4.65679		9.13116	4.2733		8.67961	4.41137		7.45214	3.87349									6.00148	2.94399		6.48869	3.48799
7.33921	3.87011												8.82884	4.65733		9.03325	4.27455		8.68197	4.3297		7.2942	3.87384									6.00317	2.99344		6.55231	3.5682
7.34083	3.84111												8.92562	4.6574		9.10919	4.27639		8.68547	4.19246		7.24014	3.87419									6.00341	2.97955		6.57035	3.57345
7.3416	4.01043												8.85839	4.66113		9.11906	4.27733		8.68575	4.18018		7.40683	3.87454									6.00387	2.95856		6.54131	3.53415
7.3419	3.87593												8.92734	4.66179		9.01547	4.27754		8.68637	4.42667		7.50192	3.87518									6.00388	2.989		6.5134	3.50759
7.34518	3.86999												8.56702	4.6638		9.0297	4.2785		8.68663	4.2414		7.50135	3.87535									6.00433	2.94399		6.50164	3.51348
7.3462	3.99555												9.1608	4.66478		9.00873	4.28015		8.69504	4.24578		7.56488	3.87547									6.00594	3.03862		6.57741	3.59229
7.34758	3.87291												9.25301	4.66606		9.09686	4.28326		8.69558	4.37793		6.95435	3.8757									6.00711	3.07225		6.67573	3.68646
7.35357	3.72436												9.32051	4.66612		9.0492	4.28531		8.69845	4.23545		7.4663	3.87656									6.00718	2.95134		6.6427	3.63849
7.35474	3.64108												9.08815	4.66774		9.05057	4.28592		8.70271	4.20653		9.17286	3.87691									6.00797	2.91908		6.56447	3.57473
7.35812	3.68628												8.87518	4.67052		9.03795	4.28619		8.7056	4.15036		7.36145	3.87708									6.00839	3.07151		6.59483	3.60455
7.3603	3.84609												9.23738	4.6715		9.13221	4.28628		8.70828	4.16575		7.50241	3.87795									6.00865	2.93247		6.64843	3.65157
7.36145	3.87708												8.81763	4.67158		9.06017	4.28733		8.71313	4.16864		7.39869	3.87864									6.00952	2.99826		6.66511	3.67154
7.3618	3.83142												8.91085	4.67783		9.00754	4.28809		8.72453	4.24269		7.30282	3.87875									6.00987	3.05385		6.6165	3.60959
7.36254	3.7947												9.11017	4.6784		9.15154	4.28901		8.72598	4.12356												6.01086	3.04493		6.58414	3.57933
7.36263	3.81171												9.22263	4.67888		9.15069	4.28961		8.72724	4.30765												6.01201	2.93095		6.55867	3.57807
7.36581	3.83302												9.18223	4.67923		9.07767	4.28968		8.72863	4.21748												6.01242	2.89597		6.54294	3.55206
7.36722	3.74935												8.86617	4.68008		9.0069	4.29017		8.73428	4.27217												6.01313	2.99167		6.6407	3.64306
7.36746	3.8374												8.99754	4.6803		9.10907	4.29048		8.73447	4.20341												6.01349	2.95521		6.63531	3.64306
7.36912	3.51322												9.05728	4.68044		9.12986	4.29048		8.73559	4.15391												6.01463	2.91328		6.55588	3.56277
7.37224	3.85022												8.83289	4.68368		9.10346	4.29115		8.74348	4.11167												6.01515	2.93852		6.7122	3.70415
7.3736	3.7228												8.92874	4.68395		9.14551	4.29146		8.74433	4.23805												6.01741	2.95617		6.67699	3.67742
7.37629	3.85327												9.50675	4.68432		9.0537	4.29294		8.74623	4.37787												6.01808	2.97081		6.70338	3.70646
7.37729	3.86835												9.08544	4.68797		9.09364	4.29303		8.74837	4.20041												6.01816	2.99388		6.323	3.37694
7.37954	3.86564												9.04599	4.68874		9.1315	4.29303		8.74843	4.4924												6.01945	2.93802		6.4422	3.48029
7.38559	3.85169												8.78854	4.69085		9.02427	4.29396		8.75127	4.52285												6.01959	3.01326		6.44886	3.48897
7.38667	3.73751												8.90076	4.69385		9.07193	4.29511		8.75227	4.23165												6.01996	2.97635		6.42498	3.45864
7.38752	3.72354												8.65289	4.69591		9.08483	4.29612		8.75308	4.29387												6.02164	2.98453		6.73685	3.71675
7.39383	3.81644												9.13146	4.69735		9.05746	4.29651		8.75636	4.22396												6.02239	2.96988		6.71291	3.70731
7.39383	3.85089												9.33887	4.698		9.14019	4.29868		8.75832	4.26618												6.02287	2.98091		6.67163	3.66708
7.3979	3.73648												8.23153	4.69841		9.17098	4.29894		8.75993	4.29391												6.02291	2.94743		6.68592	3.68574
7.39869	3.87864												9.38151	4.69955		9.1178	4.29925		8.76142	4.2406												6.02454	3.04961		6.65005	3.6465
7.40683	3.87454												9.27335	4.70067		9.05076	4.29964		8.76192	4.24588												6.02521	2.95713		6.61889	3.61542
7.41295	3.75914												8.78691	4.70253		9.11706	4.29994		8.76736	4.12649												6.02565	3.05115		6.6278	3.62747
7.41799	3.76163												9.09797	4.7034		9.14785	4.29999		8.76972	4.21611												6.02703	2.95424		6.71592	3.72041
7.41834	3.84584												9.68566	4.70595		9.06002	4.30027		8.77264	4.43678												6.02763	3.04805		6.68567	3.66314
7.41903	3.79962												9.0164	4.71072		9.11517	4.3024		8.77293	4.07664												6.02813	3.01995		6.65129	3.65504
7.43149	3.74115												8.54757	4.71256		9.1046	4.30311		8.77475	4.17731												6.02825	2.98318		6.70526	3.69434
7.43783	3.7693												9.41328	4.71308		9.01147	4.30341		8.77483	4.04493												6.03022	3.06258		6.66224	3.65667
7.43954	3.83929												8.81343	4.71436		9.05022	4.30625		8.78481	4.25239												6.03059	3.03743		6.67741	3.66314
7.44225	3.74624												9.22304	4.71546		9.10691	4.30662		8.78497	4.32683												6.03073	3.06446		6.70404	3.70355
7.45214	3.87349												8.84033	4.71644		9.02104	4.30698		8.78529	4.17377												6.03134	2.92221		6.55112	3.57841
7.45764	3.8537												8.84947	4.71844		9.08673	4.30745		8.78772	4.11381												6.03179	2.98811		6.61365	3.61982
7.46337	3.77546												8.33436	4.71885		9.03728	4.30747		8.79348	4.12587												6.03346	3.031		6.61607	3.61268
7.4663	3.87656												9.52005	4.71995		9.05048	4.30905		8.79495	4.45466												6.03361	2.97497		6.61458	3.625
7.47991	3.87245												9.12352	4.72188		9.03971	4.3142		8.79538	4.58153												6.03395	3.07004		6.57348	3.59857
7.49401	3.92387												8.90362	4.72284		9.0973	4.31444		8.79976	4.24405												6.03403	2.9058		6.58755	3.59824
7.49657	3.7707												8.80684	4.72443		8.99754	4.31593		8.80338	4.23017												6.03521	2.90255		6.57235	3.59106
7.49859	4.15682												8.68895	4.7253		9.06356	4.31597		8.8077	4.29141												6.03524	3.02407		6.6305	3.6248
7.50046	3.86219												9.20965	4.72813		9.0342	4.31708		8.81097	4.29168												6.03594	3.06183		6.6985	3.68242
7.50135	3.87535												9.32438	4.72817		9.04639	4.31767		8.81171	4.20268												6.036	3.00647		6.70648	3.69827
7.50192	3.87518												9.24099	4.73099		9.10844	4.31836		8.81171	4.3248												6.0378	3.05729		6.68499	3.66885
7.50241	3.87795												9.10679	4.73196		9.1308	4.31869		8.8119	4.35771												6.0383	3.03141		6.66667	3.65447
7.51073	3.66266												9.47425	4.73224		9.13551	4.31875		8.81785	4.26												6.03869	2.96988		6.73566	3.72329
7.51712	3.84942												9.36578	4.73329		9.09962	4.31879		8.82927	4.16563												6.03902	2.98498		6.63446	3.62552
7.51806	3.77887												9.47703	4.73373		8.96738	4.32131		8.82997	4.15094												6.04015	3.0799		6.5749	3.57392
7.52605	3.82458												8.69727	4.73451		9.0336	4.32228		8.8314	4.22968												6.0405	3.03423		6.51682	3.53199
7.5437	3.85352												9.21197	4.7412		9.05409	4.32416		8.83552	4.59665												6.04198	3.05805		6.51134	3.52257
7.54842	4.18983												9.02727	4.74355		9.18787	4.32513		8.83606	4.19775												6.04261	3		6.5043	3.52192
7.55212	3.93354												9.35502	4.75133		9.09377	4.32807		8.84019	4.38865												6.04271	3.16879		6.49974	3.50256
7.56488	3.87547												9.39587	4.7594		9.12173	4.32887		8.84221	4.399												6.04281	2.98945		6.55327	3.5432
7.56742	3.8554												9.04475	4.76032		9.05797	4.32926		8.84351	4.23865												6.04426	3.1089		6.57633	3.57887
7.57875	3.84874												8.78037	4.76249		9.09121	4.32978		8.84634	4.50233												6.04428	3.01953		6.51034	3.51014
7.5991	3.83841												9.1852	4.76511		9.17736	4.33062		8.84851	4.18529												6.04516	3.03262		6.59137	3.56937
7.60402	4.03379												9.62589	4.7667		9.10167	4.33335		8.84913	4.19543												6.04525	2.94939		6.56828	3.54998
7.62244	3.80902												9.12496	4.76998		9.0772	4.33536		8.84939	4.20952												6.04591	2.943		6.59049	3.56086
7.62308	3.83575												8.99051	4.77121		9.04972	4.33538		8.85472	4.60848												6.04623	3.00945		6.50838	3.50051
7.63707	4.24761												9.0057	4.77353		9.0613	4.3354		8.86161	4.99023												6.04648	2.82995		6.22198	3.26221
7.63773	4.18347												8.42903	4.77546		9.01839	4.33937		8.86418	4.18577												6.04687	2.99739		6.11312	3.18667
7.63881	3.86623												8.86853	4.77916		9.10684	4.33995		8.8809	4.35984												6.04751	3.03302		6.14447	3.19173
7.64243	3.84782												8.43393	4.78214		9.12067	4.34416		8.88606	4.24472												6.04766	3.11193		6.24147	3.26905
7.64703	3.78125												8.54077	4.78221		9.16266	4.34669		8.88633	4.40943												6.04841	3.03743		6.21108	3.26174
7.66116	3.83677												9.95648	4.7862		9.0841	4.3533		8.8868	4.25423												6.04861	3.01326		6.20736	3.24699
7.66252	3.78226												9.38712	4.79657		9.1224	4.35851		8.88748	4.21203												6.04873	3.01494		6.2649	3.29623
7.66426	3.99034												8.5216	4.80024		9.01484	4.3619		8.88752	4.55056												6.04914	3.09096		6.40554	3.4221
7.66962	4.00225												10.13	4.80562		9.05468	4.36566		8.88956	4.45495												6.0495	2.99564		6.34293	3.38399
7.68113	3.86859												9.03294	4.81185		9.05734	4.36724		8.89081	4.25225												6.04952	3.16673		6.34074	3.38202
7.68866	3.99629												8.63692	4.81452		9.16197	4.36886		8.89096	4.15192												6.04962	3.04883		6.33784	3.3638
7.68933	4.16385												9.75146	4.81496		9.05979	4.37793		8.89401	4.05561												6.04984	2.79934		6.44986	3.51746
7.69254	3.84317												9.57933	4.81739		9.07587	4.37845		8.89561	4.82885												6.0505	3.02653		6.25123	3.22324
7.70682	4.07354												9.52278	4.8224		9.12414	4.37998		8.8978	4.84974												6.05145	2.90526		6.3105	3.2737
7.70895	4.12804												8.88119	4.83151		9.0664	4.38414		8.9072	4.49936												6.05296	3.03222		6.34108	3.31048
7.71052	3.62961												9.31698	4.8346		9.07444	4.38509		8.90873	4.30393												6.05334	2.97909		6.26182	3.22272
7.71089	4.07547												9.49209	4.83589		9.04745	4.38682		8.91422	4.23817												6.0534	3.08207		6.37066	3.36342
7.71483	3.93797												9.30856	4.84237		9.16693	4.3894		8.91457	4.473												6.05389	3.06781		6.3729	3.3742
7.71813	3.93972												8.9063	4.85124		9.07529	4.39396		8.91974	4.19501												6.05438	3.01536		6.33986	3.34242
7.72291	3.8979												9.61515	4.85606		9.0847	4.40632		8.92259	4.26021												6.05454	3.08386		6.5307	3.52892
7.73363	3.85558												9.3913	4.85757		9.07855	4.40688		8.92578	4.44025												6.05483	3.08707		6.29749	3.33746
7.74043	3.93369												8.82504	4.86407		9.02256	4.40883		8.92731	4.51064												6.05521	3.07773		6.53987	3.53301
7.75389	4.04778												9.43398	4.8659		9.10105	4.41537		8.92971	4.25672												6.05584	3.04297		6.39262	3.38039
7.75579	3.67321												8.89466	4.87277		9.11731	4.49783		8.92974	4.4217												6.056	2.98091		6.44775	3.45576
7.75657	4.03607												9.05302	4.87492		9.08723	4.54473		8.93939	4.11863												6.05677	3.01703		6.39699	3.39252
7.75803	3.96932												8.98575	4.89306					8.94236	4.11338												6.05764	3.07628		6.41225	3.41078
7.76003	3.85028												9.33905	4.89378					8.94748	4.41631												6.05921	3.00043		6.38913	3.41597
7.76411	3.92686												9.60159	4.89967					8.95172	4.56406												6.06028	2.97543		6.40595	3.39724
7.76946	3.93176												9.07851	4.90786					8.9557	4.33181												6.06059	2.84572		6.39244	3.38399
7.77092	3.88491												9.47851	4.92069					8.96165	4.39926												6.06078	3.02857		6.42532	3.45148
7.78372	3.96459												9.49	4.95336					8.96299	4.49												6.06098	3.08672		6.40068	3.39533
7.79538	4.02808												9.43401	4.95404					8.96524	4.54406												6.06104	3.11025		6.52757	3.52297
7.80284	3.83626												9.22913	4.96077					8.96532	4.60526												6.06259	3.05231		6.22531	3.21958
7.81139	4.02739												9.43383	4.96181					8.96636	4.48227												6.06291	3.10449		6.38828	3.30255
7.81472	4.03902												8.8071	4.9945					8.96722	4.33272												6.06343	2.99739		6.29443	3.24254
7.81712	3.95061												9.36272	4.99762					8.9675	4.88779												6.06382	3.0103		6.38285	3.31702
7.8188	3.81505												10.0285	5.01236					8.97451	4.35216												6.06453	3.10415		6.41642	3.34183
7.82351	4.14959												9.42886	5.01735					8.99457	4.43653												6.06455	3.04922		6.416	3.31323
7.82536	3.94007												9.26168	5.02655					8.99459	4.40698												6.06464	3.13988		6.2737	3.27921
7.82682	4.14879												9.4078	5.04517					8.99477	4.38819												6.06467	3.01326		6.28473	3.27045
7.82793	4.00212												8.99576	5.07383					8.99944	4.09216												6.06475	3.05956		6.43547	3.38934
7.8336	4.18932												8.69254	5.07771					9.00214	4.19623												6.06509	3.0406		6.34266	3.28194
7.84188	4.22549												9.00065	5.09066					9.00219	4.35991												6.06515	3.08458		6.29091	3.28847
7.85878	4.00316												9.45936	5.10037					9.00815	4.18789												6.06545	3.01787		6.46793	3.35927
7.86503	3.89812												9.18575	5.12354					9.00828	4.08472												6.06549	3.01242		6.26791	3.25888
7.89064	4.06945												9.37324	5.17547					9.00883	4.04692												6.06589	3.12024		6.35085	3.33925
7.90804	3.85406												10.1634	5.19164					9.01014	4.30863												6.06619	3.02735		6.18841	3.21378
7.9216	4.09923												9.78249	5.22921					9.01393	4.32748												6.06646	3.05767		6.31002	3.24601
7.92219	4.05888																		9.01574	4.21675												6.06861	3.01494		6.31955	3.3485
7.92411	4.11008																		9.02976	4.26628												6.06904	3.0162		6.32931	3.36116
7.93192	4.33666																		9.02993	4.5581												6.06932	3.12678		6.30179	3.34282
7.94299	4.12629																		9.03248	4.37168												6.06959	3.01284		6.3697	3.37548
7.95816	4.15183																		9.03325	4.31888												6.06961	3.0693		6.20617	3.23401
7.96464	4.03922																		9.03565	4.31996												6.06974	3.01452		6.17819	3.22063
7.98952	4.03515																		9.04339	4.57224												6.06977	3.05385		6.1573	3.20548
8.00664	4.06498																		9.04524	4.45448												6.06979	3.10551		6.12326	3.17782
8.0115	4.09614																		9.0507	4.33752												6.07001	3.08849		6.24053	3.28035
8.01632	4.13764																		9.05751	4.33292												6.07009	3.04297		6.18679	3.20978
8.01981	4.18253																		9.05821	4.64882												6.0705	2.98856		6.0967	3.15014
8.02036	3.99313																		9.06055	4.42802												6.0709	3.06108		6.24594	3.25164
8.02716	4.04634																		9.06073	4.2478												6.07159	3.01536		6.50242	3.50488
8.0282	4.06774																		9.06356	4.27455												6.07173	3.02449		6.37629	3.41078
8.03177	4.11193																		9.0675	4.315												6.07238	3.01828		6.47094	3.49234
8.03401	4.27529																		9.0684	4.74506												6.07325	3.1758		6.36409	3.36493
8.04447	4.04052																		9.06948	4.37352												6.07341	3.0465		6.39039	3.38917
8.04571	4.249																		9.07255	4.19778												6.07511	3.14239		6.41078	3.42177
8.06937	4.16634																		9.0727	4.59848												6.07537	3.09237		6.36377	3.36642
8.07369	4.12421																		9.07377	4.20336												6.07636	3.04258		6.39942	3.40364
8.07543	4.25195																		9.08306	4.44525												6.0765	3.11461		6.39692	3.38881
8.07608	4.58333																		9.08496	4.64712												6.07666	3.00303		6.44776	3.45909
8.07769	4.2293																		9.08699	4.41961												6.07729	2.88986		6.36452	3.37125
8.09672	3.8704																		9.08749	4.16542												6.07736	3.10106		6.19576	3.19673
8.1007	4.18665																		9.08753	4.40112												6.07742	3.05652		6.23424	3.27277
8.10117	4.15779																		9.09079	4.45737												6.07744	3.01912		6.23554	3.24993
8.1112	4.09576																		9.09906	4.58706												6.07784	2.92012		6.25056	3.21669
8.11138	4.21352																		9.10405	4.28899												6.07799	2.97864		6.23218	3.24846
8.11224	4.06848																		9.10677	4.29277												6.07803	2.97727		6.25647	3.27184
8.11461	4.19232																		9.11347	4.67925												6.07808	2.94448		6.23278	3.24304
8.11947	4.19989																		9.11988	4.38342												6.07824	3.08027		6.30665	3.32284
8.12143	4.07416																		9.1253	4.63183												6.07974	3.00561		6.28829	3.30146
8.12406	4.46688																		9.12572	4.42262												6.07978	3.07115		6.44557	3.4312
8.12406	4.12405																		9.12845	4.40346												6.07986	3.01662		6.41782	3.41847
8.12444	4.34937																		9.13247	4.35149												6.07995	3.08099		6.41868	3.42292
8.13197	4.13953																		9.13622	4.69204												6.08004	3.08279		6.42246	3.42813
8.13268	4.06348																		9.13933	4.60148												6.08006	2.99782		6.50039	3.50243
8.13284	4.15521																		9.14157	4.64203												6.08051	3.01578		6.38848	3.39933
8.13394	4.23325																		9.14363	4.45231												6.08062	3.02979		6.39412	3.40123
8.1357	4.34686																		9.14864	4.68158												6.08086	3.031		6.4169	3.427
8.13888	4.15637																		9.15079	4.28632												6.08104	3.06408		6.41994	3.43072
8.1416	4.1799																		9.15249	4.93508												6.0814	3.01953		6.3901	3.39111
8.14809	4.15552																		9.16023	4.31057												6.08142	2.8014		6.29675	3.31911
8.14925	4.12892																		9.16615	4.37892												6.08164	2.99957		6.39615	3.40088
8.15041	4.1248																		9.17351	4.64847												6.0817	3.08171		6.39138	3.39898
8.15273	4.28391																		9.17446	4.35892												6.08269	3.031		6.43945	3.43854
8.15748	4.25217																		9.17475	4.27919												6.08362	3.07591		6.34699	3.36342
8.1592	4.10302																		9.17665	4.8321												6.08445	3.10958		6.11666	3.11294
8.16595	4.16676																		9.18715	4.21333												6.08446	3.01115		6.43877	3.41497
8.16673	4.18991																		9.20549	4.28551												6.08488	3.09342		6.4336	3.43345
8.16837	4.15366																		9.20609	4.14019												6.08607	3.07445		6.37241	3.37694
8.16979	4.08081																		9.21213	4.20036												6.08608	3.09272		6.47216	3.43008
8.16992	4.20817																		9.218	4.61591												6.08667	3.08707		6.39359	3.39707
8.17262	4.21192																		9.23172	4.41716												6.08686	3.12254		6.35193	3.37493
8.17429	4.11244																		9.2339	4.47213												6.08705	2.9425		6.42921	3.57978
8.17463	4.18921																		9.23622	4.32401												6.08746	3.10721		6.34962	3.33526
8.1751	4.35468																		9.23853	4.58535												6.08811	3.02284		6.42294	3.41564
8.1803	4.09587																		9.24129	4.34098												6.08824	3.18213		6.38134	3.39199
8.18156	4.03475																		9.24695	4.48128												6.08827	3.09587		6.29623	3.33606
8.18192	4.13277																		9.24963	4.63541												6.08832	3.06296		6.30599	3.32263
8.1827	4.20428																		9.25003	4.57595												6.08842	2.84386		6.32552	3.35545
8.18493	4.21683																		9.25452	4.44568												6.08847	3.03862		6.30372	3.31952
8.18648	4.06356																		9.25478	4.71222												6.08861	3.08279		6.3191	3.33646
8.18679	4.15836																		9.26204	4.43673												6.08869	3.10585		6.26247	3.32919
8.18952	4.07737																		9.26905	4.17117												6.08955	3.03141		6.44587	3.45133
8.19283	4.09447																		9.26909	4.65682												6.08962	3.16376		6.45382	3.45712
8.19575	4.14476																		9.27875	4.455												6.08999	3.04883		6.323	3.27393
8.2061	4.13859																		9.28053	4.32613												6.09011	3.03782		6.2944	3.25334
8.20804	4.45232																		9.28562	4.43474												6.09028	3.11294		6.27763	3.22272
8.21264	4.17984																		9.30166	4.33724												6.09035	3.11826		6.42526	3.40993
8.2129	4.22737																		9.31316	4.30075												6.09163	3.08063		6.49445	3.4685
8.21699	4.18713																		9.33282	4.28664												6.0921	3.06483		6.41473	3.41162
8.22408	4.19326																		9.33595	4.5648												6.09232	2.99695		6.41367	3.42045
8.22488	4.19731																		9.34263	4.23732												6.09255	3.04179		6.41885	3.41162
8.22525	4.1788																		9.34451	4.57619												6.09276	3.10619		6.49237	3.47305
8.22596	4.20696																		9.3477	4.58722												6.0933	3.11793		6.50034	3.49679
8.22649	4.09517																		9.34918	4.46532												6.09349	2.95472		6.44685	3.4417
8.22936	4.06752																		9.35682	4.36084												6.0936	3.1271		6.49857	3.47914
8.23153	4.69841																		9.35972	4.46578												6.09387	3.0983		6.46951	3.4603
8.23494	4.19479																		9.36023	4.43824												6.09413	3.11059		6.43216	3.43329
8.23541	4.13082																		9.36267	4.35394												6.09418	3.0892		6.41834	3.42635
8.23705	4.1121																		9.36589	4.83133												6.09423	3.11661		6.22187	3.22583
8.23712	4.20052																		9.36968	4.30415												6.09425	2.97589		6.43361	3.43152
8.24692	4.11358																		9.37392	4.51465												6.09444	3.041		6.38706	3.37712
8.24815	4.08235																		9.37402	4.7194												6.09451	3.21032		6.23345	3.22505
8.24852	4.16077																		9.37859	4.49712												6.09501	3.10924		6.17988	3.19451
8.24944	4.08994																		9.38475	4.57279												6.09507	3.11893		6.50428	3.49845
8.2515	4.18597																		9.39345	4.55751												6.09601	3.09237		6.5001	3.46879
8.25375	4.05652																		9.39399	4.55476												6.09622	3.11093		6.50528	3.49527
8.25487	4.2108																		9.39916	4.778												6.09692	3.15746		6.22916	3.26364
8.25623	4.2793																		9.4037	4.39738												6.09693	3.10072		6.26656	3.28375
8.25862	4.13925																		9.40538	4.53854												6.09848	3.11793		6.26236	3.27091
8.25921	4.09318																		9.40674	4.42731												6.09888	3.10958		6.40534	3.40739
8.26498	4.09346																		9.41144	4.28963												6.09891	3.10551		6.45038	3.46479
8.26731	4.62306																		9.4182	4.99002												6.09895	3.06108		6.30765	3.31133
8.26924	4.20739																		9.42364	4.34104												6.09937	3.07882		6.3301	3.31806
8.27007	4.30218																		9.43048	4.87009												6.09957	3.10687		6.75978	3.69311
8.27044	4.02751																		9.43443	4.47398												6.09958	3.15594		6.57322	3.5214
8.27106	4.16859																		9.44779	4.65113												6.09978	3.06781		6.66038	3.58535
8.27333	4.12694																		9.45854	4.72298												6.09997	3.08707		6.51636	3.46359
8.27404	4.20922																		9.47212	4.38807												6.09998	3.10072		6.63733	3.57194
8.27459	4.07144																		9.49526	4.45356												6.10019	3.086		6.70058	3.65706
8.2753	4.22948																		9.50195	4.50185												6.10073	3.08814		6.61698	3.54667
8.27747	4.19451																		9.50946	4.40873												6.10084	3.05231		6.6173	3.55485
8.27839	4.18279																		9.51391	4.87568												6.10132	3.07591		6.70049	3.63518
8.27901	4.16912																		9.5342	4.52883												6.10181	3.09656		6.60901	3.54183
8.28136	4.22771																		9.56308	4.4528												6.10204	3.12646		6.7066	3.64424
8.2819	4.13919																		9.59704	4.32243												6.10207	3.10483		6.49518	3.44902
8.28199	4.18364																															6.10214	3.11394		6.65933	3.58127
8.28293	4.18141																															6.10235	3.11294		6.28515	3.22763
8.28302	4.23124																															6.10277	3.07737		6.24734	3.2079
8.28359	4.46021																															6.10302	3.08063		6.46582	3.46389
8.28432	4.09906																															6.10304	3.12385		6.42872	3.41814
8.2856	4.10772																															6.10304	3.12024		6.54958	3.5382
8.28634	4.32946																															6.10305	3.12352		6.57725	3.54295
8.2867	4.19332																															6.10306	3.09795		6.5471	3.53084
8.2869	4.23193																															6.10323	3.17026		6.58743	3.57124
8.28752	4.17906																															6.1033	3.11893		6.23288	3.26079
8.28775	4.06666																															6.10335	2.98272		6.21461	3.25212
8.28881	4.12905																															6.10338	3.16673		6.1747	3.22427
8.29053	4.09181																															6.10338	3.17435		6.24339	3.27021
8.29064	4.13865																															6.10339	3.07518		6.23216	3.27554
8.29118	4.20014																															6.10367	3.12775		6.22465	3.23045
8.29195	4.23548																															6.10403	3.09968		6.23211	3.23754
8.2921	4.26453																															6.10407	3.09656		6.41011	3.4096
8.29232	4.2791																															6.10408	3.13988		6.48096	3.48799
8.29233	4.19315																															6.10432	3.11793		6.27404	3.26198
8.29386	4.37586																															6.10442	3.1116		6.28417	3.34753
8.29842	4.08923																															6.10501	3.07954		6.26816	3.26928
8.29927	4.1498																															6.10515	3.11025		6.35981	3.35736
8.30605	4.19273																															6.10526	3.08243		6.18001	3.22737
8.30945	4.31929																															6.1055	3.01536		5.8254	2.88762
8.31214	4.29422																															6.10554	3.16967		6.51716	3.5311
8.31469	4.06077																															6.10632	3.07262		6.48303	3.50284
8.31527	4.53612																															6.10673	3.01662		6.59445	3.58602
8.31597	4.3469																															6.10677	3.13672		6.57856	3.57241
8.31812	4.04692																															6.10691	3.12287		6.65958	3.64797
8.3197	4.20254																															6.10753	3.11327		6.54546	3.54145
8.32437	4.19485																															6.10801	3.09691		6.66412	3.65273
8.3247	4.02366																															6.1081	3.10823		6.71291	3.68494
8.32698	4.5785																															6.10812	3.10346		6.66449	3.6583
8.32872	4.37208																															6.10826	3.17114		6.64386	3.63266
8.33004	4.22999																															6.10844	3.1089		6.6344	3.61962
8.3301	4.35532																															6.10853	3.13354		6.61905	3.59857
8.33085	4.397																															6.10861	3.0693		6.64774	3.62921
8.33436	4.71885																															6.10868	3.0693		6.6234	3.61055
8.34068	4.13462																															6.10885	3.16938		6.66607	3.65523
8.34209	4.09233																															6.1092	3.10106		6.66386	3.66801
8.34396	4.28673																															6.10933	3.08991		6.57682	3.58274
8.34517	4.19421																															6.10967	3.13001		6.67303	3.66285
8.34577	4.43506																															6.11032	3.09517		6.67864	3.66857
8.34825	4.10401																															6.11037	3.11594		6.65092	3.64914
8.34838	4.11876																															6.11054	3.08743		6.60462	3.61648
8.34937	4.12074																															6.11079	3.15442		6.73588	3.72957
8.34947	4.17765																															6.11104	3.09621		6.68504	3.67486
8.35001	4.15008																															6.1115	3.10924		6.62906	3.62961
8.35036	4.11156																															6.11173	3.09202		6.54679	3.56062
8.3518	4.38019																															6.11199	3.08743		6.55496	3.55678
8.35263	4.09335																															6.11223	3.10278		6.57588	3.57772
8.35355	4.12574																															6.11228	3.10687		6.57727	3.58422
8.35363	4.18256																															6.11242	3.12937		6.6389	3.64068
8.35387	4.11863																															6.11254	3.09726		6.59995	3.61268
8.35423	4.03818																															6.11264	3.12385		6.68637	3.6835
8.35604	4.11083																															6.11276	2.87564		6.63065	3.61773
8.35642	4.5565																															6.11284	3.11926		6.67249	3.67173
8.35646	4.23129																															6.11326	3.1186		6.68008	3.67916
8.35681	4.4218																															6.11368	3.12287		6.77997	3.8386
8.35717	4.43033																															6.11385	3.15381		6.64661	3.66162
8.35983	4.09944																															6.11387	3.08422		6.6223	3.63317
8.36043	4.06911																															6.11439	3.1089		6.72724	3.73062
8.36237	4.08803																															6.11489	3.14176		6.55215	3.5605
8.36332	4.42671																															6.11504	3.12937		6.50026	3.52192
8.36399	4.17467																															6.11577	3.17638		6.60558	3.61405
8.36898	4.42361																															6.11596	3.11661		6.57845	3.57576
8.36929	4.31689																															6.11606	3.12548		6.65277	3.64177
8.37178	4.22802																															6.11611	3.08849		6.64163	3.63286
8.37226	4.10588																															6.11655	3.0983		6.60313	3.61405
8.37331	4.17287																															6.11675	3.13322		6.62414	3.62521
8.3747	4.3737																															6.11684	3.09026		6.57513	3.56182
8.37627	4.19576																															6.11686	3.14051		6.5133	3.52569
8.38289	4.26461																															6.11696	3.1313		6.64508	3.65089
8.38354	4.19084																															6.11731	3.08565		6.65284	3.6638
8.38577	4.55096																															6.11739	3.10857		6.63489	3.64068
8.3858	4.51863																															6.11754	3.1807		6.72565	3.7155
8.38643	4.18735																															6.11778	3.12418		6.63775	3.64404
8.38815	4.2216																															6.11804	3.09237		6.71335	3.71223
8.38947	4.16997																															6.11809	3.1038		6.67609	3.66642
8.38978	4.43718																															6.11822	3.09517		6.74087	3.71139
8.39244	4.11929																															6.11846	3.1329		6.59265	3.58961
8.39267	4.22464																															6.11856	3.20249		6.66168	3.65514
8.39283	4.17327																															6.11894	2.99695		6.50184	3.52815
8.39394	4.08372																															6.11913	3.16879		6.50709	3.52866
8.39766	4.1422																															6.11924	3.19728		6.56256	3.59106
8.39782	4.48018																															6.1196	3.12254		6.50673	3.53631
8.39915	4.17082																															6.12015	3.1116		6.60136	3.62097
8.39933	4.27697																															6.12032	3.10346		6.46428	3.46953
8.4016	4.16785																															6.12059	3.19173		6.43928	3.4609
8.4018	4.20249																															6.12069	3.10585		6.57363	3.59759
8.40193	4.13637																															6.12076	3.12548		6.46306	3.48373
8.40252	4.12186																															6.12099	3.1089		6.60055	3.60541
8.40572	4.07609																															6.12105	3.13258		6.60594	3.62469
8.40621	4.09625																															6.12117	3.10346		6.63834	3.63306
8.40675	4.48237																															6.12154	3.13162		6.64171	3.63859
8.40861	4.61213																															6.12165	3.16077		6.58386	3.5783
8.40875	4.16764																															6.12173	3.11294		6.65866	3.64591
8.40884	4.1345																															6.12174	3.13925		6.67604	3.66408
8.4093	4.02922																															6.1225	3.1038		6.57778	3.56396
8.40961	4.19764																															6.12251	3.05423		6.53911	3.54382
8.41084	4.24549																															6.12272	3.07482		6.66669	3.65734
8.41112	4.33937																															6.12274	3.1427		6.62426	3.62387
8.41209	4.27743																															6.123	3.12189		6.69327	3.67624
8.41394	4.55368																															6.12339	3.11826		6.62506	3.59439
8.41441	4.0758																															6.12346	3.14426		6.62686	3.61595
8.41451	4.63325																															6.12354	3.09517		6.58598	3.57496
8.41477	4.31018																															6.12391	3.14983		6.65718	3.63759
8.41492	4.18061																															6.12392	3.11893		6.63469	3.6291
8.41568	4.14258																															6.12453	3.18013		6.58395	3.56265
8.41905	4.09677																															6.12458	3.13033		6.2062	3.28937
8.4193	4.16373																															6.12462	3.11193		6.25602	3.35005
8.41935	4.25904																															6.12476	3.16997		6.19406	3.28981
8.41991	4.14311																															6.1248	3.09621		6.21623	3.29535
8.42028	4.43204																															6.12498	3.09691		6.20006	3.28149
8.42109	4.44133																															6.12509	3.06183		6.23378	3.33526
8.42235	4.18084																															6.1253	3.1186		6.33674	3.4216
8.4235	4.25314																															6.12543	3.11528		6.24921	3.32777
8.42415	4.21328																															6.12564	3.01242		6.40277	3.47727
8.42525	4.46009																															6.12583	3.07408		6.20359	3.28194
8.42554	4.10626																															6.12634	3.17319		6.22428	3.2393
8.42616	4.12467																															6.12665	3.1245		6.34369	3.38256
8.42619	4.35637																															6.12701	3.10278		6.26937	3.30792
8.42683	4.40608																															6.12765	3.1345		6.18918	3.21405
8.42809	4.0816																															6.12789	3.10278		6.63591	3.59472
8.42903	4.77546																															6.12796	3.14395		6.34683	3.42193
8.43017	4.47672																															6.12829	3.17319		6.32656	3.40226
8.43022	4.20205																															6.12851	3.17667		6.30305	3.36586
8.43127	4.54845																															6.1286	3.14364		6.39234	3.45423
8.43134	4.14876																															6.12891	3.10449		6.2616	3.34282
8.43134	4.16116																															6.12893	3.14114		6.24793	3.31618
8.43168	4.1854																															6.12898	3.16197		6.24762	3.29885
8.43173	4.10911																															6.12899	3.10003		6.27644	3.32695
8.43323	4.49603																															6.12911	3.12024		6.24018	3.28847
8.43348	4.15327																															6.12953	3.19728		6.29603	3.35564
8.43363	4.54764																															6.1299	3.14364		6.2687	3.3145
8.43393	4.78214																															6.13015	3.10517		6.23472	3.28914
8.43469	4.16826																															6.13052	3.15564		6.34718	3.38952
8.43515	4.48295																															6.13144	3.19756		6.30618	3.3251
8.43536	4.16173																															6.13153	3.13162		6.20998	3.2418
8.43625	4.03467																															6.13181	3.12775		6.30215	3.32243
8.43729	4.40121																															6.13205	3.16077		6.26559	3.30363
8.43918	4.42597																															6.13257	3.11093		6.48796	3.52595
8.44	4.09444																															6.13291	3.11093		6.41274	3.45758
8.44024	4.1312																															6.13302	3.1427		6.46492	3.499
8.44116	3.99782																															6.13308	3.13354		6.42458	3.46776
8.44221	4.29177																															6.1331	3.02938		6.36908	3.41747
8.44347	4.13751																															6.13355	3.15106		6.65529	3.65176
8.44639	4.00186																															6.13381	3.15625		6.50101	3.4853
8.44747	4.12008																															6.13388	3.09587		6.62094	3.63568
8.45045	4.13631																															6.13391	3.16554		6.54945	3.5611
8.4507	4.261																															6.13411	3.15106		6.56394	3.57507
8.45115	4.2331																															6.1344	3.15412		6.62292	3.62408
8.45144	4.10226																															6.13466	3.14922		6.69076	3.68886
8.45333	4.14675																															6.13482	3.15168		6.69663	3.70518
8.45342	4.56155																															6.13536	3.17435		6.67125	3.65543
8.45379	4.44267																															6.13536	3.10517		6.55902	3.58127
8.45407	4.067																															6.13544	3.20952		6.50976	3.54617
8.45578	4.33614																															6.13568	3.18298		6.72653	3.72165
8.45753	4.30636																															6.13572	3.14922		6.64115	3.65418
8.45803	4.37774																															6.13595	3.14019		6.60802	3.6013
8.45924	4.19518																															6.13606	3.18865		6.5275	3.5479
8.46067	4.23411																															6.13613	3.12189		6.65643	3.66792
8.46354	4.14647																															6.13645	3.15715		6.19875	3.22866
8.46368	4.22932																															6.13658	2.90037		6.19603	3.23019
8.46428	4.04821																															6.13678	3.10003		6.29821	3.34321
8.46437	4.17464																															6.13683	3.13799		6.47106	3.47114
8.46501	4.08095																															6.13736	3.15957		6.37067	3.3731
8.46587	4.15685																															6.13747	3.11661		6.34752	3.37475
8.46714	4.24477																															6.13799	3.13925		6.44314	3.45209
8.46889	4.20949																															6.13847	3.16554		6.34487	3.38057
8.46932	4.16274																															6.13854	3.09864		6.40837	3.42846
8.47	4.1514																															6.1388	3.18412		6.40988	3.44716
8.4707	4.20585																															6.13885	3.2235		6.44776	3.48954
8.47121	4.08824																															6.13889	3.10924		6.43052	3.48058
8.47208	4.16554																															6.14014	3.11227		6.2875	3.29092
8.47269	4.01502																															6.14024	3.16967		6.33547	3.38274
8.47321	4.19036																															6.14035	3.13988		6.27628	3.32035
8.47456	4.58549																															6.14047	3.12613		6.27653	3.32777
8.47564	4.46733																															6.14057	3.1364		6.2892	3.32879
8.4769	4.09167																															6.14084	3.1383		6.31476	3.3587
8.47751	4.13415																															6.14092	3.13001		6.28385	3.32056
8.47814	4.51383																															6.14112	3.22814		6.31761	3.37803
8.47822	4.49372																															6.14139	3.15412		6.30589	3.34792
8.47909	4.43658																															6.14167	3.14239		6.2711	3.31154
8.47998	4.39485																															6.14168	3.11992		6.36868	3.42602
8.48221	4.24187																															6.14169	3.12613		6.29269	3.34674
8.48281	4.502																															6.14172	3.15534		6.2901	3.32695
8.48791	4.09454																															6.14178	3.14922		6.3276	3.36829
8.49045	4.48498																															6.14197	3.13481		6.31079	3.3483
8.49098	4.30333																															6.14205	3.15014		6.22379	3.27967
8.492	4.09608																															6.14219	3.1427		6.28351	3.33405
8.49546	4.39995																															6.14272	3.13577		6.3336	3.37894
8.49548	4.49903																															6.14281	3.13098		6.34909	3.39041
8.49556	4.46762																															6.14293	3.15045		6.31988	3.37273
8.49622	4.30079																															6.14323	3.14208		6.34541	3.40054
8.49731	4.12558																															6.14342	3.10072		6.29587	3.34908
8.49884	4.41939																															6.14346	3.14395		6.26661	3.31323
8.49916	4.40381																															6.14364	3.13098		6.2518	3.30255
8.49951	4.48149																															6.14384	3.19976		6.29176	3.33885
8.50044	4.22055																															6.14394	3.11893		6.27786	3.32305
8.5013	4.49233																															6.14395	3.05115		6.28529	3.3587
8.50161	4.17817																															6.14424	3.14983		6.3103	3.33866
8.50198	4.04183																															6.14438	3.15229		6.27161	3.31513
8.50362	4.50522																															6.14515	3.11327		6.26618	3.31218
8.50405	4.18673																															6.14542	3.19811		6.30732	3.34104
8.50561	4.46659																															6.14573	3.14114		6.30852	3.36866
8.50566	4.38824																															6.1458	3.14613		6.31615	3.36884
8.50694	4.59787																															6.14597	3.15259		6.31536	3.37383
8.50737	4.47305																															6.14652	3.16047		6.25637	3.30081
8.50961	4.21173																															6.14658	3.1345		6.24664	3.2824
8.50989	4.47299																															6.14684	3.12905		6.2431	3.28421
8.51071	4.18529																															6.14694	3.18526		6.25849	3.2971
8.51151	4.39719																															6.14717	3.16967		6.13236	3.1685
8.51175	4.19789																															6.14719	3.16197		6.23738	3.2393
8.51212	4.05011																															6.14742	3.20112		6.19449	3.20548
8.51256	4.23256																															6.14779	3.15746		6.19998	3.22115
8.51325	4.1343																															6.14848	3.14922		6.26518	3.32715
8.5137	4.57919																															6.14865	3.12613		6.28692	3.35199
8.51505	4.1719																															6.14894	3.15625		6.11945	3.16495
8.5216	4.80024																															6.14898	3.16346		6.11565	3.16673
8.52396	4.15619																															6.14924	3.1452		6.37551	3.40943
8.52486	4.27441																															6.1493	3.16643		6.36154	3.40346
8.52491	4.58636																															6.14937	3.11461		6.38599	3.42341
8.52915	4.1929																															6.15032	3.14239		6.30591	3.34044
8.53036	4.48084																															6.15051	3.14364
8.53619	4.22227																															6.15056	3.1284
8.53997	4.45393																															6.15086	3.15198
8.54062	4.46562																															6.15113	3.16137
8.5407	4.23178																															6.15134	3.13258
8.54073	4.53384																															6.15161	3.18498
8.54077	4.78221																															6.15181	3.12516
8.54224	4.57474																															6.15185	3.15564
8.54249	4.33732																															6.15201	3.22167
8.54606	4.10254																															6.15216	3.16316
8.5472	4.15543																															6.15225	3.21299
8.54757	4.71256																															6.15237	3.13513
8.54784	4.18571																															6.15239	3.15655
8.548	4.18966																															6.1526	3.14364
8.54903	4.21104																															6.1528	3.15987
8.54999	4.18021																															6.15319	3.16017
8.55009	4.55662																															6.15334	3.13513
8.55051	4.22855																															6.15343	3.16286
8.55381	4.02792																															6.15362	3.16761
8.55571	4.37707																															6.15366	3.14551
8.55589	4.19479																															6.15379	3.16909
8.55932	4.49806																															6.15547	3.15045
8.56035	4.13155																															6.15555	3.15715
8.56149	4.1831																															6.1558	3.16406
8.56193	4.2982																															6.15614	3.16909
8.56244	4.18333																															6.15663	3.23502
8.56429	4.43773																															6.15664	3.15685
8.56585	4.40588																															6.15687	3.15412
8.5661	4.24167																															6.157	3.16761
8.56679	4.10944																															6.15706	3.11394
8.56689	4.57401																															6.15709	3.14768
8.56702	4.6638																															6.15777	3.13226
8.56712	4.14098																															6.15802	3.16702
8.56794	4.49008																															6.15805	3.15137
8.56795	4.30818																															6.15805	3.16643
8.56814	4.25914																															6.15809	3.13001
8.5687	4.15192																															6.15871	2.89542
8.57107	4.42106																															6.15875	3.1685
8.5727	4.35104																															6.15881	3.1532
8.57422	4.23014																															6.15907	3.16909
8.57596	4.13897																															6.15924	3.18298
8.57598	4.44085																															6.15933	3.20058
8.5773	4.34066																															6.15937	3.15442
8.57761	4.23035																															6.15949	3.28307
8.57794	4.38322																															6.15951	3.08778
8.58177	4.32325																															6.15969	3.21564
8.58195	4.41091																															6.15978	3.18184
8.58201	4.43745																															6.15987	3.1038
8.58213	4.48643																															6.16	3.14239
8.58217	4.18898																															6.16015	3.13513
8.58423	4.22809																															6.16029	3.1685
8.58451	4.1406																															6.1603	3.14706
8.58475	4.12969																															6.16047	3.08099
8.58626	4.59535																															6.16063	3.15594
8.58878	4.55448																															6.16069	3.20602
8.58999	4.37638																															6.16076	3.1014
8.59035	4.14783																															6.16077	3.24797
8.59229	4.12749																															6.16106	3.18099
8.59294	4.19791																															6.16117	3.15351
8.59324	4.58401																															6.1613	3.14176
8.59347	4.53934																															6.16161	3.13925
8.59435	4.12704																															6.162	3.11893
8.59443	4.14504																															6.16224	3.15198
8.59476	4.51978																															6.16233	3.23376
8.59666	4.11408																															6.16243	3.14176
8.59675	4.39967																															6.16245	3.17667
8.59774	5.14376																															6.1628	3.19535
8.59909	4.53891																															6.16303	3.14922
8.59961	4.36577																															6.16318	3.18412
8.60051	4.15894																															6.16321	3.17202
8.60052	4.39749																															6.16352	3.18184
8.60081	4.22871																															6.16352	3.16554
8.60427	4.23621																															6.16379	3.19173
8.606	4.27971																															6.1638	3.13513
8.60765	4.60101																															6.16396	3.16967
8.60786	4.43197																															6.16413	3.14364
8.60823	4.2552																															6.1645	3.1807
8.60824	4.50683																															6.16466	3.18667
8.60967	4.5387																															6.165	3.18412
8.61079	4.39063																															6.1655	3.15381
8.61081	4.18136																															6.16551	3.21617
8.61189	4.20019																															6.16554	3.2667
8.61438	4.43035																															6.16585	3.17551
8.61476	4.22645																															6.16586	3.18554
8.61619	4.58617																															6.16604	3.15564
8.61656	4.6403																															6.16612	3.14457
8.61752	4.47478																															6.16637	3.17696
8.61843	4.1357																															6.16664	3.1116
8.61951	4.55856																															6.16675	3.1726
8.62027	4.60413																															6.16715	3.20276
8.62397	4.3863																															6.16723	3.19838
8.62414	4.43974																															6.16803	3.10551
8.62452	4.11674																															6.16813	3.18949
8.62818	4.17609																															6.16837	3.20112
8.62893	4.2683																															6.16843	3.17493
8.62964	4.52468																															6.16873	3.14983
8.63303	4.20309																															6.16874	3.15045
8.63308	4.59759																															6.16887	3.16702
8.63648	4.14211																															6.16902	3.14737
8.63692	4.81452																															6.16966	3.15625
8.63868	4.23437																															6.16989	3.17231
8.63875	4.18786																															6.16999	3.19451
8.63913	4.1232																															6.17009	3.18583
8.63996	4.15339																															6.17009	3.07628
8.64105	4.25916																															6.17015	3.14829
8.64172	4.45679																															6.17025	3.18013
8.64196	4.41323																															6.17061	2.92273
8.64248	4.40187																															6.17093	3.17926
8.64271	4.24859																															6.17098	3.14922
8.64359	4.38641																															6.17146	3.17173
8.64409	4.44554																															6.17166	3.22789
8.64416	4.59202																															6.17167	3.23905
8.64629	4.18013																															6.17196	3.1827
8.64661	4.1912																															6.17275	3.1878
8.64849	4.04786																															6.17328	3.25768
8.6501	4.46715																															6.1734	3.14489
8.65082	4.12205																															6.17342	3.1532
8.65109	4.50258																															6.17358	3.17435
8.65289	4.69591																															6.17368	3.15836
8.6532	4.61684																															6.17406	3.12905
8.65407	4.11401																															6.17435	3.17782
8.65467	4.50523																															6.17448	3.18921
8.65493	4.1989																															6.17471	3.22298
8.65626	4.53911																															6.17473	3.16909
8.65632	4.48022																															6.17479	3.15957
8.65917	4.11551																															6.1748	3.17056
8.65969	4.50752																															6.17501	3.197
8.66007	4.18024																															6.17522	3.15836
8.66435	4.26031																															6.17587	3.1532
8.66448	4.58642																															6.17602	3.29026
8.6651	4.15008																															6.17602	3.16791
8.66566	4.47716																															6.17626	3.21748
8.66953	4.52315																															6.17637	3.19645
8.67096	4.22912																															6.1765	3.18808
8.67163	4.5542																															6.17651	3.16316
8.67212	4.29905																															6.17703	3.15381
8.67349	4.38895																															6.17745	3.1486
8.67354	4.5388																															6.17757	3.16909
8.67358	4.2164																															6.17766	3.17609
8.67385	4.18007																															6.17776	3.19783
8.67392	4.38987																															6.17831	3.15442
8.67443	4.52337																															6.17879	3.08279
8.67596	4.57972																															6.17888	3.19368
8.67648	4.53316																															6.1789	3.21932
8.67746	4.57088																															6.17892	3.18384
8.67787	4.19764																															6.17905	3.15564
8.67806	4.21643																															6.17939	3.18526
8.6789	4.5087																															6.1795	3.07518
8.67961	4.41137																															6.17951	3.16346
8.68197	4.3297																															6.17959	3.17754
8.68547	4.19246																															6.17966	3.10857
8.68575	4.18018																															6.17968	3.22011
8.68637	4.42667																															6.1797	3.16879
8.68663	4.2414																															6.17976	3.24625
8.68783	4.62497																															6.17984	3.2403
8.68895	4.7253																															6.1802	3.08458
8.69254	5.07771																															6.18029	3.29026
8.69265	4.5459																															6.1808	2.9987
8.69449	4.47116																															6.18087	3.1685
8.69454	4.55341																															6.18089	3.17667
8.69504	4.24578																															6.18167	3.17638
8.69558	4.37793																															6.18194	3.18583
8.69727	4.73451																															6.18203	3.18583
8.69845	4.23545																															6.18214	3.22505
8.69906	4.48777																															6.18244	3.18724
8.70182	4.48103																															6.18245	3.14395
8.70271	4.20653																															6.18263	3.10958
8.70353	4.5421																															6.18348	3.16524
8.7056	4.15036																															6.18357	3.19838
8.70681	4.64351																															6.18381	3.18241
8.70811	4.63468																															6.18451	3.15897
8.70828	4.16575																															6.1849	3.18412
8.71166	4.51143																															6.18513	3.16316
8.71191	4.61567																															6.18528	3.20276
8.71313	4.16864																															6.18553	3.1532
8.71483	4.53519																															6.18554	3.16643
8.71607	4.51049																															6.18587	3.12483
8.72062	4.42147																															6.18596	3.21378
8.72128	4.65579																															6.18616	3.20952
8.72255	4.54397																															6.18624	3.13799
8.72267	4.47605																															6.18654	3.19117
8.7245	4.47622																															6.18677	3.12969
8.72453	4.24269																															6.18723	3.26221
8.72506	4.62372																															6.18808	3.2052
8.72598	4.12356																															6.18813	3.31576
8.72615	4.37216																															6.18815	3.15957
8.72621	4.62306																															6.18815	3.18327
8.72651	4.5894																															6.18832	3.1486
8.72724	4.30765																															6.18836	3.21032
8.72758	4.54701																															6.18859	3.14922
8.72863	4.21748																															6.18889	3.16584
8.72907	4.4987																															6.18904	3.16673
8.7301	4.53358																															6.18972	3.17522
8.73113	4.52714																															6.18992	3.1878
8.73356	4.5332																															6.18993	3.20898
8.73428	4.27217																															6.18999	3.21165
8.73447	4.20341																															6.19018	3.1959
8.73559	4.15391																															6.19043	3.17056
8.73575	4.55179																															6.1905	3.16791
8.73607	4.48954																															6.19053	3.15866
8.73683	4.53467																															6.1906	3.19948
8.74328	4.60669																															6.19065	3.21139
8.74348	4.11167																															6.19072	3.18412
8.74433	4.23805																															6.19088	3.20817
8.74584	4.56095																															6.1909	3.2003
8.74623	4.37787																															6.19095	3.20412
8.74837	4.20041																															6.19152	3.17696
8.74843	4.4924																															6.19178	3.1209
8.75127	4.52285																															6.19208	3.18156
8.75227	4.23165																															6.19217	3.17696
8.75308	4.29387																															6.19222	3.15715
8.75316	4.49175																															6.19225	3.26458
8.75492	4.48274																															6.19245	3.18724
8.75636	4.22396																															6.1926	3.197
8.75799	4.57974																															6.19313	3.15076
8.75832	4.26618																															6.19329	3.18921
8.75993	4.29391																															6.19344	3.23603
8.76142	4.2406																															6.19345	3.21775
8.76192	4.24588																															6.19376	3.17377
8.76542	4.54165																															6.19382	3.15715
8.76556	4.387																															6.19411	3.09656
8.76653	4.54482																															6.19457	3.20871
8.76736	4.12649																															6.19472	3.13925
8.76972	4.21611																															6.19493	3.2403
8.76987	4.53228																															6.19501	3.21112
8.77024	4.42272																															6.19505	3.17202
8.77112	4.52276																															6.19517	3.20112
8.77179	4.5461																															6.19606	3.19507
8.77264	4.43678																															6.19624	3.12937
8.77293	4.07664																															6.1965	3.18808
8.77475	4.17731																															6.19694	3.1685
8.77483	4.04493																															6.19704	3.16584
8.7777	4.41661																															6.19725	3.197
8.78037	4.76249																															6.19734	3.20412
8.78074	4.57492																															6.19772	3.16495
8.78476	4.58758																															6.1981	3.20548
8.78481	4.25239																															6.19822	3.19618
8.78497	4.32683																															6.19822	3.18921
8.78529	4.17377																															6.19841	3.23528
8.78691	4.70253																															6.19858	3.16316
8.78772	4.11381																															6.19865	3.21748
8.78854	4.69085																															6.19871	3.16673
8.7895	4.6296																															6.19896	3.17926
8.79348	4.12587																															6.199	3.17782
8.79495	4.45466																															6.19948	3.28398
8.79538	4.58153																															6.19981	3.18355
8.79689	4.5864																															6.19985	3.18498
8.79878	4.48171																															6.19986	3.21299
8.79941	4.44671																															6.20022	3.20871
8.79976	4.24405																															6.20035	3.21564
8.80338	4.23017																															6.20046	3.20385
8.8059	4.53545																															6.20047	3.18498
8.80684	4.72443																															6.20083	3.20629
8.8071	4.9945																															6.20104	3.13001
8.8077	4.29141																															6.20112	3.14551
8.80849	4.42643																															6.20129	3.19089
8.81097	4.29168																															6.20161	3.2615
8.81171	4.20268																															6.20199	3.23603
8.81171	4.3248																															6.20213	3.21325
8.8119	4.35771																															6.20218	3.1364
8.81278	4.49988																															6.20228	3.19756
8.81343	4.71436																															6.2023	3.22943
8.81435	4.60829																															6.20257	3.17869
8.81523	4.52773																															6.20264	3.21696
8.8155	4.56738																															6.2027	3.18469
8.81649	4.45176																															6.20317	3.14051
8.81763	4.67158																															6.20341	3.21748
8.81785	4.26																															6.20411	3.21085
8.82062	4.52329																															6.20414	3.20817
8.82103	4.53745																															6.20428	3.18156
8.82226	4.5346																															6.20444	3.22531
8.82264	4.35075																															6.20452	3.19145
8.82278	4.45231																															6.20452	3.24797
8.82504	4.86407																															6.2052	3.23754
8.8267	4.47458																															6.20534	3.1878
8.8268	4.62686																															6.20571	3.19921
8.82884	4.65733																															6.20577	3.19201
8.82916	4.58874																															6.20583	3.17782
8.82927	4.16563																															6.20601	3.16673
8.82997	4.15094																															6.20613	3.24329
8.8314	4.22968																															6.2068	3.18184
8.83289	4.68368																															6.20687	3.2398
8.83552	4.59665																															6.20692	3.22943
8.83606	4.19775																															6.20705	3.22298
8.83972	4.59157																															6.20754	3.2307
8.84019	4.38865																															6.20796	3.17493
8.84033	4.71644																															6.208	3.19257
8.84221	4.399																															6.20802	3.30643
8.84351	4.23865																															6.20822	3.19005
8.84504	4.54968																															6.20825	3.20003
8.84634	4.50233																															6.20836	3.20112
8.84717	4.49491																															6.20856	3.2052
8.84771	4.47744																															6.20861	3.18441
8.84851	4.18529																															6.20877	3.20112
8.84867	4.51684																															6.20893	3.14829
8.84901	4.2905																															6.20921	3.21775
8.84913	4.19543																															6.2097	3.3296
8.84939	4.20952																															6.20981	3.2071
8.84947	4.71844																															6.20984	3.18241
8.85048	4.51779																															6.20989	3.23147
8.85111	4.59041																															6.20998	3.24279
8.8519	4.52022																															6.21007	3.12189
8.85445	4.65123																															6.21012	3.35257
8.85472	4.60848																															6.21015	3.20978
8.85483	4.59761																															6.21016	2.83187
8.85635	4.45653																															6.2104	3.19424
8.85839	4.66113																															6.21048	3.21696
8.85958	4.56779																															6.21054	3.21032
8.86032	4.48108																															6.21055	3.21219
8.86161	4.99023																															6.21076	3.15685
8.86298	4.48456																															6.21111	3.16406
8.86357	4.44537																															6.2112	3.18696
8.8638	4.60534																															6.21129	3.22505
8.86418	4.18577																															6.21152	3.19033
8.8646	4.45443																															6.21155	3.19645
8.86617	4.68008																															6.21191	3.23019
8.86785	4.54875																															6.2122	3.2159
8.86853	4.77916																															6.21271	3.21219
8.86864	4.52175																															6.21286	3.21537
8.86871	4.44006																															6.21316	3.12743
8.87099	4.49258																															6.21335	3.2307
8.87189	4.44949																															6.2135	3.20303
8.87203	4.58064																															6.21369	3.21775
8.87518	4.67052																															6.21373	3.18412
8.87549	4.4696																															6.21375	3.19838
8.87573	4.6352																															6.21394	3.12156
8.87657	4.38671																															6.21407	3.22037
8.87673	4.53161																															6.2143	3.21219
8.87675	4.46866																															6.21446	3.19424
8.88072	4.63511																															6.21458	3.21352
8.8809	4.35984																															6.2146	3.24204
8.88119	4.83151																															6.21482	3.21827
8.88288	4.58137																															6.21501	3.22737
8.8837	4.53456																															6.21505	3.19201
8.88606	4.24472																															6.21508	3.24846
8.88633	4.40943																															6.21508	3.33001
8.88664	4.54647																															6.21524	3.2222
8.8868	4.25423																															6.21527	3.21537
8.88748	4.21203																															6.21545	3.17143
8.88752	4.55056																															6.21553	3.22505
8.88779	4.56542																															6.21579	3.20194
8.88848	4.65679																															6.21615	3.22712
8.88956	4.45495																															6.21647	3.19424
8.89081	4.25225																															6.21711	3.21458
8.89096	4.15192																															6.21737	3.22686
8.8915	4.62869																															6.21772	3.18639
8.89262	4.36996																															6.21784	3.18469
8.89401	4.05561																															6.21792	3.27554
8.89466	4.87277																															6.21802	3.19618
8.89561	4.82885																															6.21855	3.22968
8.89718	4.65482																															6.21875	3.24204
8.8978	4.84974																															6.21876	3.21352
8.90076	4.69385																															6.21908	3.19893
8.90226	4.49284																															6.21914	3.19535
8.90362	4.72284																															6.21929	3.29645
8.90552	4.45197																															6.21942	3.18441
8.9063	4.85124																															6.21959	3.25912
8.9072	4.49936																															6.21988	3.14706
8.90873	4.30393																															6.21995	3.22115
8.90966	4.50503																															6.21999	3.233
8.90976	4.60551																															6.22023	3.19033
8.91085	4.67783																															6.22024	3.23147
8.91422	4.23817																															6.2203	3.19451
8.91457	4.473																															6.22051	3.19645
8.91543	4.5404																															6.22059	3.21245
8.91974	4.19501																															6.22109	3.22943
8.92053	4.6178																															6.22126	3.23121
8.92111	4.41547																															6.22178	3.22063
8.92259	4.26021																															6.22203	3.19229
8.92508	4.60479																															6.22204	3.12385
8.92562	4.6574																															6.22223	3.197
8.92578	4.44025																															6.22225	3.23376
8.92731	4.51064																															6.22253	3.15685
8.92734	4.66179																															6.2229	3.24748
8.9275	4.57462																															6.22294	3.24601
8.92874	4.68395																															6.22301	3.24699
8.92971	4.25672																															6.22306	3.28058
8.92974	4.4217																															6.22309	3.21722
8.9303	4.62293																															6.2231	3.17435
8.93101	4.46885																															6.22314	3.23249
8.93108	4.04665																															6.22328	3.22583
8.93161	4.14104																															6.22341	3.23249
8.93841	4.62185																															6.22348	3.21564
8.93939	4.11863																															6.22352	3.21165
8.94236	4.11338																															6.22357	3.1959
8.94671	4.54606																															6.22357	3.2335
8.94748	4.41631																															6.2238	3.19976
8.94771	4.53389																															6.22428	3.19645
8.95146	4.599																															6.22439	3.25358
8.95172	4.56406																															6.22444	3.30255
8.9557	4.33181																															6.22447	3.28466
8.95748	4.15458																															6.22464	3.20493
8.95937	4.11116																															6.22475	3.18327
8.96045	4.41611																															6.22488	3.21958
8.96131	4.51617																															6.22502	3.22427
8.96165	4.39926																															6.22504	3.21458
8.96299	4.49																															6.22513	3.20817
8.96335	4.16432																															6.22531	3.24105
8.96524	4.54406																															6.22542	3.20222
8.96532	4.60526																															6.22543	3.20112
8.96636	4.48227																															6.22545	3.21775
8.96681	4.53218																															6.22582	3.24329
8.96722	4.33272																															6.22588	3.19645
8.96738	4.32131																															6.22605	3.24773
8.9675	4.88779																															6.22611	3.19451
8.97112	4.60218																															6.22613	3.21325
8.97225	4.51544																															6.22616	3.22089
8.97381	4.42586																															6.22632	3.21958
8.97451	4.35216																															6.22645	3.1758
8.97603	4.54877																															6.22652	3.2388
8.98072	4.33321																															6.2267	3.20276
8.98339	4.4701																															6.22674	3.24005
8.98362	4.56684																															6.22683	3.25959
8.98398	4.55359																															6.22718	3.23805
8.98493	4.25904																															6.22803	3.20303
8.98536	4.26715																															6.22836	3.21801
8.98575	4.89306																															6.22847	3.23325
8.98627	4.15424																															6.22864	3.28937
8.98773	4.17961																															6.22902	3.25527
8.98938	4.3593																															6.22904	3.25285
8.99021	4.18772																															6.22905	3.23325
8.99047	4.17513																															6.22958	3.21192
8.99051	4.77121																															6.22975	3.2188
8.99072	4.18247																															6.22986	3.25959
8.99329	4.16352																															6.22996	3.23096
8.99335	4.59473																															6.23047	3.24674
8.99361	4.15278																															6.23057	3.26102
8.99457	4.43653																															6.23059	3.2071
8.99459	4.40698																															6.23059	3.21617
8.99477	4.38819																															6.23066	3.23955
8.99481	4.20085																															6.23079	3.23955
8.99576	5.07383																															6.23145	3.22866
8.99684	4.14836																															6.23151	3.28421
8.99754	4.31593																															6.23154	3.2014
8.99754	4.6803																															6.23183	3.2408
8.99773	4.21125																															6.23222	3.2003
8.9987	4.17987																															6.23254	3.26079
8.99944	4.09216																															6.23262	3.24773
9.00063	4.5592																															6.23279	3.2188
9.00065	5.09066																															6.23346	3.23528
9.0008	4.19374																															6.23348	3.19728
9.00146	4.53668																															6.23364	3.24502
9.00198	4.63649																															6.23398	3.2071
9.00214	4.19623																															6.23399	3.18893
9.00219	4.35991																															6.23405	3.24601
9.00267	4.5195																															6.23421	3.2408
9.00289	4.20699																															6.23421	3.25115
9.0046	4.23409																															6.23425	3.22789
9.00494	4.16637																															6.23432	3.24699
9.00512	4.22981																															6.23439	3.20412
9.0057	4.77353																															6.23448	3.2222
9.00577	4.26126																															6.23465	3.25042
9.00587	4.19273																															6.23491	3.2531
9.00591	4.19349																															6.23496	3.20439
9.00597	4.17621																															6.23532	3.17551
9.00602	4.1786																															6.23556	3.23502
9.00608	4.06599																															6.23627	3.27439
9.00626	4.19706																															6.23637	3.23274
9.00649	4.19695																															6.23639	3.32469
9.00674	4.16191																															6.2365	3.19535
9.00686	4.18588																															6.23654	3.21272
9.0069	4.29017																															6.23686	3.26269
9.00716	4.17814																															6.23691	3.23654
9.00754	4.28809																															6.23701	3.21378
9.00815	4.18789																															6.23728	3.29907
9.00828	4.08472																															6.23736	3.26102
9.00834	4.16962																															6.23741	3.2833
9.00836	4.19802																															6.23754	3.33686
9.00843	4.16143																															6.23768	3.23019
9.00861	4.18898																															6.23774	3.20385
9.00873	4.28015																															6.23775	3.2222
9.00877	4.55279																															6.23794	3.26079
9.00883	4.04692																															6.23816	3.35507
9.00884	4.17099																															6.23824	3.2159
9.00888	4.23666																															6.23839	3.21139
9.00893	4.18355																															6.2389	3.23502
9.00921	4.18988																															6.23901	3.28691
9.01014	4.30863																															6.23924	3.23096
9.0105	3.99229																															6.23943	3.22994
9.01055	4.19181																															6.24003	3.18099
9.01056	4.19282																															6.24015	3.20385
9.01064	4.20669																															6.24021	3.25479
9.01082	4.17972																															6.24039	3.25527
9.01147	4.30341																															6.24039	3.21985
9.01176	4.18153																															6.24042	3.24229
9.01198	4.19321																															6.24048	3.22866
9.012	4.19075																															6.24088	3.16524
9.01211	4.21381																															6.24099	3.21906
9.01233	4.1951																															6.2411	3.2033
9.01277	4.18301																															6.24128	3.29203
9.01288	4.19841																															6.24139	3.21352
9.01307	4.19446																															6.24154	3.09726
9.0132	4.25392																															6.2418	3.19451
9.01322	4.18735																															6.2419	3.29776
9.01345	4.18806																															6.24199	3.2584
9.01367	4.20436																															6.24214	3.2398
9.01373	4.1931																															6.24232	3.16197
9.0138	4.24952																															6.24235	3.22246
9.01387	4.18207																															6.24245	3.21985
9.01388	4.20232																															6.24247	3.27277
9.01392	4.18136																															6.24252	3.23704
9.01393	4.32748																															6.24256	3.24797
9.01427	4.20556																															6.24266	3.20439
9.01427	4.41271																															6.24269	3.20683
9.01439	4.19159																															6.24289	3.26102
9.0144	4.23388																															6.24313	3.22115
9.0148	4.19981																															6.24314	3.30643
9.01484	4.3619																															6.24316	3.21378
9.01513	4.18427																															6.24325	3.29951
9.01526	4.19852																															6.24329	3.22376
9.01531	4.1848																															6.24352	3.24969
9.01547	4.27754																															6.24358	3.17026
9.01559	4.20545																															6.24363	3.23172
9.01568	4.22311																															6.24376	3.24576
9.01574	4.21675																															6.24388	3.26316
9.01595	4.24286																															6.24389	3.28937
9.016	4.1867																															6.2439	3.16495
9.01621	4.18364																															6.24398	3.22011
9.01626	4.20742																															6.24411	3.2398
9.0164	4.71072																															6.24419	3.26764
9.01642	4.17912																															6.24427	3.23147
9.01656	4.1929																															6.24427	3.25285
9.01685	4.19493																															6.24431	3.15594
9.01685	4.18969																															6.24435	3.22814
9.01701	4.26916																															6.24435	3.24674
9.01711	4.09965																															6.24517	3.26951
9.01719	4.19382																															6.2454	3.27669
9.01719	4.18856																															6.24541	3.25503
9.01722	4.20572																															6.2456	3.25237
9.01762	4.18224																															6.24571	3.24204
9.01766	4.19179																															6.24574	3.23502
9.01775	4.18333																															6.2462	3.24229
9.01779	4.1949																															6.24631	3.27531
9.01787	4.1949																															6.24632	3.26647
9.01792	4.19833																															6.24651	3.25864
9.01805	4.19791																															6.24662	3.32366
9.01815	4.20439																															6.24674	3.26788
9.01828	4.21588																															6.24687	3.24625
9.01837	4.1801																															6.24705	3.21112
9.01839	4.33937																															6.24716	3.25455
9.01849	4.20047																															6.24747	3.25864
9.01859	4.1949																															6.2476	3.27138
9.01867	4.12798																															6.24786	3.26435
9.01881	4.17641																															6.24787	3.22479
9.01882	4.18732																															6.24814	3.21696
9.01892	4.19607																															6.24822	3.26505
9.01917	4.20227																															6.24846	3.22891
9.0192	4.2035																															6.24852	3.26126
9.01923	4.23378																															6.24881	3.22272
9.01925	4.18438																															6.24883	3.27184
9.01952	4.24465																															6.24889	3.24773
9.01954	4.19296																															6.24895	3.23502
9.01991	4.19296																															6.24915	3.25816
9.01993	4.27026																															6.24932	3.27784
9.01994	4.17719																															6.24944	3.26126
9.01997	4.23004																															6.24967	3.20276
9.02015	4.19681																															6.24974	3.26858
9.02015	4.20629																															6.25023	3.23274
9.02017	4.2068																															6.2503	3.2584
9.02053	4.18665																															6.25081	3.23249
9.02058	4.18444																															6.25094	3.21722
9.02071	4.18597																															6.25109	3.27091
9.02104	4.30698																															6.25136	3.26364
9.02115	4.19518																															6.25163	3.26293
9.02123	4.18583																															6.2517	3.21722
9.02131	4.20501																															6.25171	3.2413
9.02133	4.25322																															6.25185	3.18724
9.02135	4.18549																															6.25197	3.24477
9.02182	4.20388																															6.25219	3.25816
9.02185	4.22608																															6.25221	3.24724
9.02191	4.19868																															6.25222	3.26529
9.02191	4.21688																															6.25235	3.24551
9.02205	4.21053																															6.25287	3.2403
9.02212	4.20447																															6.25324	3.26126
9.02256	4.40883																															6.25325	3.26881
9.02266	4.17476																															6.25338	3.23426
9.02284	4.19388																															6.25338	3.22634
9.02292	4.18684																															6.25371	3.26198
9.02292	4.18027																															6.25416	3.25212
9.02298	4.18645																															6.25426	3.25212
9.02321	4.1922																															6.25428	3.23198
9.02337	4.21619																															6.25445	3.23855
9.02346	4.18904																															6.25447	3.21085
9.02368	4.18997																															6.25456	3.24527
9.02379	4.19084																															6.25474	3.24254
9.02401	4.17237																															6.25476	3.18327
9.02409	4.76528																															6.255	3.28375
9.02427	4.29396																															6.25507	3.26905
9.02442	4.19554																															6.2551	3.25382
9.0248	4.18495																															6.25566	3.2235
9.02488	4.18338																															6.25567	3.26269
9.02488	4.19368																															6.25581	3.25261
9.02517	4.17967																															6.25587	3.23121
9.02518	4.19868																															6.25593	3.26576
9.02518	4.21032																															6.25599	3.21617
9.02541	4.27124																															6.25602	3.17114
9.0255	4.20485																															6.25621	3.26079
9.02585	4.18856																															6.25627	3.19893
9.02594	4.19474																															6.25638	3.26529
9.02594	4.19016																															6.25643	3.2388
9.02603	4.18616																															6.2566	3.25551
9.02618	4.14195																															6.25662	3.26221
9.02632	4.19153																															6.2567	3.32098
9.02652	4.17085																															6.25673	3.23376
9.02696	4.3412																															6.25677	3.21906
9.02727	4.74355																															6.25682	3.21775
9.02734	4.2071																															6.25686	3.22634
9.02737	4.16711																															6.2569	3.20683
9.02747	4.20436																															6.25698	3.25042
9.02749	4.18307																															6.25717	3.26364
9.02753	4.17707																															6.25723	3.27692
9.02767	4.16563																															6.25734	3.24105
9.02793	4.16758																															6.25748	3.23376
9.02808	4.25933																															6.25762	3.18893
9.02857	4.18204																															6.25782	3.23679
9.02862	4.08483																															6.25783	3.29491
9.02892	4.17869																															6.258	3.233
9.02907	4.20596																															6.25801	3.24551
9.02911	4.18047																															6.25855	3.22063
9.0297	4.2785																															6.25855	3.25261
9.02972	4.16403																															6.25882	3.27138
9.02976	4.26628																															6.25887	3.26293
9.02993	4.5581																															6.25889	3.2403
9.03033	4.22105																															6.25908	3.23855
9.0304	4.19882																															6.25928	3.27554
9.03046	4.25641																															6.25976	3.26126
9.03166	4.27054																															6.25976	3.21564
9.03248	4.37168																															6.25979	3.27967
9.0326	4.18361																															6.25983	3.27738
9.03267	4.25792																															6.26015	3.26741
9.03294	4.81185																															6.26016	3.2634
9.03325	4.31888																															6.26029	3.26316
9.03325	4.27455																															6.26046	3.24724
9.03335	4.22011																															6.26075	3.25066
9.03348	4.19904																															6.26089	3.23805
9.0336	4.32228																															6.26091	3.27207
9.03412	4.64562																															6.26132	3.20493
9.0342	4.31708																															6.2614	3.30016
9.03546	4.16587																															6.26141	3.24452
9.03565	4.31996																															6.26199	3.22505
9.03606	4.17429																															6.26213	3.22427
9.03632	4.26148																															6.26244	3.24969
9.03635	4.20121																															6.26247	3.1827
9.03654	4.11846																															6.26263	3.28375
9.03664	4.1767																															6.26271	3.27921
9.03696	4.19																															6.26278	3.23729
9.03708	4.17765																															6.26283	3.27114
9.03728	4.30747																															6.26289	3.24699
9.0374	4.33756																															6.263	3.24822
9.03785	4.12879																															6.26302	3.26031
9.03795	4.28619																															6.26314	3.26221
9.03821	4.13111																															6.26378	2.95617
9.03839	4.19195																															6.26398	3.26364
9.03971	4.3142																															6.2641	3.26055
9.04024	4.17589																															6.26412	3.25431
9.04057	4.15204																															6.26417	3.23426
9.04154	4.22334																															6.2643	3.26055
9.04174	4.18053																															6.26433	3.27277
9.04179	4.1869																															6.2644	3.26245
9.042	4.17362																															6.26453	3.24993
9.04261	4.19579																															6.26456	3.32263
9.04301	4.4182																															6.26464	3.25575
9.04339	4.57224																															6.26483	3.28194
9.04374	4.26503																															6.26497	3.31513
9.04446	4.13184																															6.26505	3.25912
9.04449	4.19056																															6.26535	3.2737
9.04475	4.76032																															6.2655	3.21165
9.04517	4.18594																															6.26588	3.20898
9.04524	4.45448																															6.26604	3.25648
9.04554	4.18293																															6.26611	3.26881
9.04577	4.18446																															6.26627	3.27231
9.04599	4.68874																															6.2665	3.20844
9.04639	4.31767																															6.26665	3.25115
9.04745	4.38682																															6.26676	3.20656
9.04748	4.17569																															6.26676	3.22968
9.04751	4.20493																															6.26681	3.19811
9.04797	4.07737																															6.26681	3.27738
9.04844	4.21381																															6.26681	3.2634
9.04857	4.22737																															6.26712	3.24403
9.04872	4.15427																															6.26749	3.25503
9.04876	4.19857																															6.26754	3.26126
9.04888	4.16755																															6.26754	3.29137
9.04894	4.11902																															6.26756	3.2188
9.0492	4.28531																															6.26758	3.29003
9.04931	4.13104																															6.26759	3.24452
9.04972	4.33538																															6.26787	3.2887
9.05022	4.30625																															6.26848	3.27462
9.05048	4.30905																															6.26865	3.23477
9.05057	4.28592																															6.26909	3.25212
9.0507	4.33752																															6.26925	3.23325
9.05076	4.29964																															6.26928	3.30363
9.05085	4.26621																															6.26948	3.29491
9.05101	4.18367																															6.2696	3.30298
9.0515	4.17394																															6.26963	3.38792
9.05157	4.19934																															6.26964	3.21272
9.05175	4.50107																															6.26988	3.29358
9.05192	4.23601																															6.26989	3.26834
9.05214	4.18724																															6.27001	3.26623
9.05302	4.87492																															6.27001	3.23704
9.05313	4.18483																															6.27011	3.28511
9.05363	4.19725																															6.27016	3.25696
9.0537	4.29294																															6.27024	3.22814
9.05394	4.18435																															6.2705	3.25768
9.05409	4.32416																															6.27065	3.24895
9.05445	4.19852																															6.27065	3.21112
9.05463	4.16832																															6.27073	3.2634
9.05468	4.36566																															6.27088	3.2737
9.05485	4.17035																															6.2712	3.24576
9.05497	4.13204																															6.27122	3.19756
9.05547	4.19																															6.27127	3.27207
9.05563	4.16191																															6.2713	3.19728
9.05604	4.19573																															6.27151	3.30016
9.05711	4.53414																															6.27163	3.24601
9.05728	4.68044																															6.27176	3.28262
9.05734	4.36724																															6.27177	3.24353
9.05744	4.18777																															6.27189	3.2584
9.05746	4.29651																															6.27218	3.29579
9.05751	4.33292																															6.27219	3.3075
9.05797	4.32926																															6.27221	3.30984
9.05821	4.64882																															6.27238	3.28149
9.05854	4.23805																															6.27271	3.23019
9.05969	4.17782																															6.27274	3.25018
9.05979	4.37793																															6.27274	3.27485
9.0598	4.15165																															6.27284	3.31197
9.06002	4.30027																															6.27322	3.24329
9.06017	4.28733																															6.27328	3.23325
9.06055	4.42802																															6.27344	3.27161
9.06073	4.2478																															6.27351	3.25503
9.06088	4.18096																															6.27357	3.26647
9.06113	4.19005																															6.27365	3.24969
9.06117	4.18639																															6.27366	3.24748
9.0613	4.3354																															6.27396	3.25382
9.06134	4.17566																															6.27425	3.24403
9.06167	4.1178																															6.27431	3.26905
9.06181	4.18715																															6.27435	3.27045
9.06253	4.18201																															6.27459	3.25164
9.06279	4.18167																															6.27462	3.28601
9.06336	4.19791																															6.27487	3.25188
9.06356	4.31597																															6.27488	3.24944
9.06356	4.27455																															6.27488	3.33786
9.0644	4.19618																															6.27497	3.27045
9.06458	4.52516																															6.27498	3.26553
9.06521	4.23045																															6.27498	3.26458
9.0664	4.38414																															6.27516	3.17377
9.0675	4.315																															6.27521	3.29292
9.06759	4.17566																															6.27523	3.19479
9.0677	4.20126																															6.27534	3.28825
9.06791	4.18438																															6.27537	3.2737
9.06792	4.19388																															6.27544	3.29885
9.06824	4.19318																															6.27572	3.18498
9.06838	4.19978																															6.27589	3.24895
9.0684	4.74506																															6.27617	3.2887
9.0685	4.2352																															6.27661	3.27623
9.06879	4.26979																															6.27666	3.20385
9.06912	4.19022																															6.2768	3.30103
9.0693	4.18566																															6.27682	3.20439
9.06941	4.18918																															6.27685	3.27761
9.06948	4.37352																															6.27687	3.28959
9.06957	4.18907																															6.27688	3.26623
9.06967	4.1956																															6.27693	3.33244
9.06987	4.18585																															6.27694	3.29513
9.07015	4.19882																															6.27699	3.31133
9.07074	4.1854																															6.27705	3.22557
9.07084	4.26661																															6.27727	3.27462
9.07094	4.17091																															6.27737	3.25455
9.07118	4.2017																															6.27746	3.27508
9.07128	4.19997																															6.27752	3.29645
9.0713	4.19465																															6.27783	3.25696
9.07193	4.29511																															6.278	3.23754
9.07245	4.19301																															6.27821	3.25237
9.07255	4.19778																															6.27844	3.25648
9.07259	4.13682																															6.27849	3.28398
9.0727	4.59848																															6.27855	3.28668
9.07306	4.1811																															6.2786	3.27944
9.07359	4.20211																															6.27866	3.23325
9.07377	4.20336																															6.27918	3.27554
9.07389	4.25924																															6.27922	3.25816
9.07403	4.19576																															6.27948	3.25042
9.07444	4.38509																															6.2795	3.28959
9.07465	4.50835																															6.2795	3.2783
9.07472	4.1967																															6.27956	3.26245
9.07479	4.21325																															6.27962	3.27393
9.07485	4.191																															6.27972	3.28012
9.07501	4.25818																															6.27973	3.28981
9.07518	4.19432																															6.27982	3.28488
9.07529	4.39396																															6.27997	3.24329
9.07587	4.37845																															6.27998	3.26529
9.07659	4.18554																															6.27999	3.27761
9.0772	4.33536																															6.28012	3.2927
9.07767	4.28968																															6.28013	3.28556
9.0778	4.19761																															6.2802	3.27161
9.07813	4.19557																															6.2803	3.2783
9.07833	4.21064																															6.28035	3.2878
9.07851	4.90786																															6.28064	3.40841
9.07855	4.40688																															6.28065	3.26764
9.07874	4.18994																															6.28074	3.2634
9.07886	4.46947																															6.28094	3.27761
9.07891	4.01766																															6.28102	3.21192
9.08083	4.18701																															6.28134	3.29885
9.08116	4.21203																															6.28138	3.25479
9.08152	4.18851																															6.28146	3.28307
9.08222	4.37921																															6.2815	3.26411
9.08228	4.20069																															6.28167	3.18298
9.08306	4.44525																															6.2817	3.26741
9.08329	4.14085																															6.28183	3.28217
9.08367	4.2443																															6.28201	3.26435
9.08385	4.60268																															6.28219	3.29776
9.0841	4.3533																															6.28222	3.30664
9.0847	4.40632																															6.28231	3.29645
9.08483	4.29612																															6.28235	3.28803
9.08496	4.64712																															6.28245	3.2887
9.08515	4.15737																															6.28251	3.29929
9.08544	4.68797																															6.28264	3.27021
9.08613	4.60521																															6.28265	3.28758
9.08631	4.16581																															6.28284	3.26928
9.08673	4.30745																															6.28288	3.33102
9.08699	4.41961																															6.2831	3.27508
9.08723	4.54473																															6.28338	3.26647
9.08734	4.20507																															6.28338	3.23553
9.08749	4.16542																															6.28349	3.29688
9.08753	4.40112																															6.28362	3.17464
9.08763	4.05645																															6.28369	3.17638
9.08773	4.18407																															6.28377	3.23553
9.08777	4.14591																															6.28392	3.28668
9.08815	4.66774																															6.28396	3.2159
9.08826	4.5227																															6.28398	3.27967
9.08881	4.48143																															6.28403	3.29092
9.08952	4.2605																															6.28423	3.28081
9.08959	4.26649																															6.2844	3.25672
9.09028	4.15284																															6.28451	3.32098
9.09079	4.45737																															6.28456	3.31848
9.09121	4.32978																															6.28477	3.25959
9.0921	4.19457																															6.2848	3.28466
9.09259	4.19318																															6.28481	3.29226
9.09351	4.24299																															6.28495	3.28058
9.09364	4.29303																															6.28508	3.29447
9.09377	4.32807																															6.28514	3.28601
9.09385	4.25765																															6.28532	3.2667
9.09686	4.28326																															6.28537	3.27393
9.0973	4.31444																															6.28546	3.26269
9.09797	4.7034																															6.28552	3.2878
9.09842	4.18806																															6.28557	3.27875
9.09906	4.58706																															6.28565	3.28353
9.09913	4.24509																															6.28571	3.2833
9.09962	4.31879																															6.28578	3.2398
9.10045	4.2193																															6.28579	3.26834
9.10052	4.18449																															6.28591	3.27207
9.10067	4.58126																															6.28611	3.23679
9.10105	4.41537																															6.28622	3.28398
9.10125	4.64593																															6.28623	3.30492
9.10167	4.33335																															6.28631	3.27944
9.10346	4.29115																															6.2866	3.27114
9.10405	4.28899																															6.28662	3.29601
9.1046	4.30311																															6.28673	3.25115
9.10677	4.29277																															6.2868	3.30771
9.10679	4.73196																															6.2871	3.26975
9.10684	4.33995																															6.28715	3.197
9.10691	4.30662																															6.28727	3.27485
9.10844	4.31836																															6.2873	3.28466
9.10844	4.21835																															6.28746	3.21005
9.10907	4.29048																															6.28748	3.27323
9.10919	4.27639																															6.28799	3.2783
9.11017	4.6784																															6.288	3.30963
9.11347	4.67925																															6.28802	3.28126
9.1137	4.45643																															6.28805	3.26928
9.11449	4.22037																															6.28806	3.25503
9.11468	4.25445																															6.28821	3.25648
9.11517	4.3024																															6.28886	3.21801
9.11667	4.2292																															6.28895	3.29203
9.11706	4.29994																															6.28898	3.23629
9.11731	4.49783																															6.28899	3.276
9.1178	4.29925																															6.28902	3.30211
9.11878	4.24272																															6.28904	3.22943
9.11891	4.21293																															6.28904	3.28012
9.11906	4.27733																															6.28918	3.29115
9.11988	4.38342																															6.28931	3.21617
9.12067	4.34416																															6.28934	3.24329
9.12099	4.25479																															6.28966	3.23502
9.12173	4.32887																															6.2898	3.27323
9.1224	4.35851																															6.28982	3.23147
9.12352	4.72188																															6.2899	3.27021
9.12414	4.37998																															6.29004	3.29181
9.12496	4.76998																															6.2901	3.2907
9.1253	4.63183																															6.29018	3.28578
9.12572	4.42262																															6.29024	3.31027
9.12845	4.40346																															6.29035	3.2737
9.12986	4.29048																															6.2905	3.24105
9.12997	4.24185																															6.29054	3.24378
9.1308	4.31869																															6.29085	3.23502
9.13116	4.2733																															6.29085	3.28578
9.13146	4.69735																															6.29086	3.28959
9.1315	4.29303																															6.29094	3.29688
9.13151	4.22966																															6.29163	3.29973
9.13221	4.28628																															6.29172	3.3032
9.13247	4.35149																															6.29175	3.28691
9.13535	4.20823																															6.29198	3.30578
9.13551	4.31875																															6.29201	3.28285
9.13614	4.47771																															6.29205	3.23172
9.13622	4.69204																															6.29222	3.22505
9.13688	4.23618																															6.29225	3.29003
9.13749	4.63266																															6.29243	3.27738
9.13933	4.60148																															6.29257	3.2413
9.14019	4.29868																															6.29263	3.24155
9.14157	4.64203																															6.2928	3.29842
9.14342	4.81863																															6.29293	3.28443
9.14345	4.3653																															6.29308	3.29226
9.14363	4.45231																															6.29314	3.26411
9.14551	4.29146																															6.29324	3.28825
9.14785	4.29999																															6.29346	3.28914
9.14864	4.68158																															6.2936	3.40278
9.14989	4.2672																															6.29364	3.29885
9.15069	4.28961																															6.29382	3.2403
9.15079	4.28632																															6.29393	3.29469
9.15154	4.28901																															6.29397	3.29115
9.15249	4.93508																															6.29397	3.24601
9.15378	4.30268																															6.29413	3.28488
9.15686	4.35077																															6.29425	3.31069
9.15843	4.35837																															6.29443	3.3126
9.15943	4.45486																															6.29457	3.24378
9.16023	4.31057																															6.29457	3.40637
9.1608	4.66478																															6.29465	3.22608
9.16197	4.36886																															6.29466	3.28262
9.16257	4.61146																															6.29473	3.23401
9.16266	4.34669																															6.29485	3.35064
9.16615	4.37892																															6.29501	3.28803
9.16693	4.3894																															6.29516	3.28892
9.17098	4.29894																															6.29533	3.26905
9.17286	3.87691																															6.29539	3.27852
9.17351	4.64847																															6.2954	3.2572
9.17446	4.35892																															6.29548	3.31133
9.17447	4.4023																															6.29552	3.29776
9.17475	4.27919																															6.29553	3.2938
9.17665	4.8321																															6.29555	3.2971
9.17736	4.33062																															6.2957	3.29951
9.17839	4.31037																															6.29575	3.31785
9.17927	4.42703																															6.29576	3.25164
9.17988	4.41837																															6.29581	3.29929
9.18223	4.67923																															6.29603	3.30298
9.18492	4.31188																															6.29617	3.27989
9.1852	4.76511																															6.29626	3.22115
9.18575	5.12354																															6.29633	3.26482
9.18715	4.21333																															6.29641	3.28262
9.18787	4.32513																															6.29643	3.2887
9.19957	4.99444																															6.29654	3.28533
9.20141	4.35311																															6.29665	3.28398
9.2022	4.49098																															6.2968	3.29248
9.20251	4.26902																															6.29693	3.27138
9.20532	4.26176																															6.29707	3.26858
9.20549	4.28551																															6.29722	3.29403
9.20609	4.14019																															6.29728	3.3092
9.20737	4.37694																															6.29743	3.2188
9.20804	4.56233																															6.29744	3.39076
9.20965	4.72813																															6.29753	3.32263
9.21041	4.48131																															6.29757	3.28914
9.21182	4.23912																															6.29789	3.26007
9.21197	4.7412																															6.29791	3.32181
9.21213	4.20036																															6.29816	3.28217
9.21291	4.71605																															6.29842	3.30535
9.218	4.61591																															6.29843	3.27393
9.219	4.73139																															6.29843	3.25959
9.22155	4.36508																															6.2986	3.27068
9.22263	4.67888																															6.29871	3.29754
9.22304	4.71546																															6.29879	3.29601
9.22329	4.33622																															6.29885	3.2907
9.22372	4.34961																															6.29886	3.30621
9.22392	4.52166																															6.29901	3.30557
9.22534	4.77495																															6.29906	3.27898
9.22562	4.48011																															6.29913	3.27161
9.22605	4.29739																															6.29941	3.28375
9.22642	4.84917																															6.29952	3.31806
9.22913	4.96077																															6.29956	3.31091
9.22947	4.33927																															6.29962	3.24748
9.22994	4.60685																															6.29966	3.29623
9.23172	4.41716																															6.29981	3.27989
9.23251	4.41913																															6.29995	3.30384
9.2339	4.47213																															6.29996	3.25792
9.23622	4.32401																															6.29996	3.29425
9.23738	4.6715																															6.29998	3.27091
9.23853	4.58535																															6.3	3.24452
9.24076	4.32675																															6.30006	3.31239
9.24099	4.73099																															6.3001	3.29623
9.24129	4.34098																															6.30038	3.32181
9.24139	4.53879																															6.30052	3.31931
9.24179	4.49734																															6.30058	3.20058
9.24311	4.74213																															6.30066	3.33143
9.24695	4.48128																															6.30067	3.25959
9.24761	4.36307																															6.30072	3.30276
9.24789	4.29607																															6.30073	3.28217
9.24857	4.32978																															6.30079	3.36211
9.24937	4.46498																															6.30111	3.29336
9.24963	4.63541																															6.30115	3.3216
9.25003	4.57595																															6.3013	3.23805
9.25089	4.33268																															6.30153	3.2222
9.25297	4.33742																															6.30154	3.31323
9.25301	4.66606																															6.3016	3.30707
9.25366	4.42241																															6.30163	3.32366
9.25452	4.44568																															6.30168	3.27091
9.25478	4.71222																															6.30168	3.39811
9.25602	4.3616																															6.30183	3.31597
9.25635	4.27962																															6.30186	3.31387
9.25788	4.33832																															6.30203	3.19562
9.25933	4.30522																															6.3021	3.25115
9.26022	4.92259																															6.30222	3.22141
9.26168	5.02655																															6.30243	3.28171
9.26204	4.43673																															6.30244	3.29994
9.26206	4.32089																															6.30245	3.32899
9.26448	4.61865																															6.30264	3.30771
9.26527	4.57601																															6.30267	3.24699
9.26735	4.43374																															6.30274	3.29863
9.26905	4.17117																															6.30282	3.31408
9.26909	4.65682																															6.30297	3.25792
9.26934	4.48426																															6.30305	3.26007
9.27335	4.70067																															6.30311	3.28735
9.27729	4.56548																															6.30327	3.26055
9.27875	4.455																															6.30334	3.27738
9.27917	4.51471																															6.30392	3.27114
9.28001	4.37001																															6.30396	3.25406
9.28053	4.32613																															6.30402	3.29732
9.2843	4.43193																															6.30426	3.30211
9.28562	4.43474																															6.30427	3.23754
9.29022	4.36853																															6.30433	3.27944
9.29059	4.48159																															6.30441	3.25139
9.29315	4.36444																															6.30449	3.29798
9.29781	4.62575																															6.30451	3.35545
9.29797	4.58505																															6.30455	3.29798
9.30126	4.30638																															6.30458	3.2393
9.30163	4.48835																															6.30463	3.31112
9.30166	4.33724																															6.30473	3.27114
9.30278	4.49104																															6.30478	3.29314
9.30357	3.63387																															6.30482	3.29248
9.30847	4.49613																															6.30483	3.233
9.30856	4.84237																															6.30493	3.31555
9.30886	4.45151																															6.30494	3.30814
9.31316	4.30075																															6.30497	3.32201
9.31382	4.42402																															6.30499	3.28691
9.31617	4.53537																															6.30502	3.28623
9.31694	4.43875																															6.30504	3.23603
9.31698	4.8346																															6.30505	3.30255
9.31718	4.43359																															6.30512	3.27921
9.31827	4.49973																															6.30516	3.28443
9.31891	4.56919																															6.30521	3.30341
9.31934	4.44878																															6.30531	3.26364
9.31954	4.5232																															6.30537	3.31952
9.31998	4.46584																															6.30564	3.27715
9.32013	4.57523																															6.30572	3.29863
9.32051	4.66612																															6.30576	3.29776
9.32147	4.46662																															6.30578	3.21564
9.32371	4.45929																															6.30587	3.24502
9.32395	4.46854																															6.30596	3.29248
9.32404	4.50488																															6.30598	3.24428
9.32438	4.72817																															6.306	3.29092
9.32628	4.47722																															6.30603	3.26951
9.3276	4.35133																															6.30605	3.21748
9.32793	4.50573																															6.30617	3.30341
9.32927	4.45471																															6.30617	3.26858
9.33247	4.5792																															6.30621	3.3006
9.33282	4.28664																															6.3064	3.32736
9.33541	4.44074																															6.30652	3.28646
9.33595	4.5648																															6.30653	3.33062
9.33715	4.42498																															6.3067	3.32325
9.33852	4.39407																															6.30672	3.25551
9.33887	4.698																															6.30675	3.27738
9.33905	4.89378																															6.30681	3.29358
9.34032	4.47277																															6.30688	3.30211
9.34208	4.61389																															6.30694	3.29159
9.34263	4.23732																															6.30697	3.24699
9.34336	4.37612																															6.30712	3.29623
9.34372	4.33189																															6.30713	3.2927
9.34451	4.57619																															6.30741	3.32572
9.34463	4.41888																															6.30743	3.36829
9.3448	4.47812																															6.30769	3.22298
9.34498	4.49342																															6.30776	3.31513
9.34581	4.44204																															6.30787	3.28601
9.3477	4.58722																															6.3079	3.28713
9.34918	4.46532																															6.30793	3.24229
9.34953	4.41186																															6.3081	3.31911
9.34954	4.36618																															6.30815	3.25527
9.34974	4.38066																															6.30815	3.23679
9.351	4.53038																															6.30815	3.30707
9.35133	4.48937																															6.30816	3.29579
9.35343	4.36985																															6.30825	3.29491
9.35502	4.75133																															6.30829	3.31806
9.35682	4.36084																															6.30831	3.2388
9.35881	4.41095																															6.30832	3.26717
9.35933	4.42155																															6.30832	3.31366
9.35972	4.46578																															6.30837	3.27692
9.36023	4.43824																															6.30837	3.24699
9.36074	4.4933																															6.30841	3.27021
9.36127	4.50663																															6.30845	3.33203
9.36131	4.45294																															6.30865	3.28466
9.36145	4.42267																															6.30868	3.30707
9.36202	4.46733																															6.3087	3.28035
9.36267	4.35394																															6.30876	3.30276
9.36272	4.99762																															6.30879	3.27021
9.36297	4.48966																															6.30888	3.3189
9.36313	4.44493																															6.30897	3.27254
9.36356	4.35771																															6.30897	3.28058
9.36466	4.46106																															6.30929	3.30016
9.36532	4.33302																															6.30934	3.31429
9.36578	4.73329																															6.30936	3.28533
9.36589	4.83133																															6.30936	3.31091
9.36606	4.48742																															6.30948	3.34928
9.36744	4.48909																															6.3095	3.30814
9.36817	4.52025																															6.30962	3.31785
9.36818	4.46154																															6.30967	3.21272
9.36889	4.57968																															6.30967	3.29358
9.36968	4.30415																															6.3098	3.32035
9.37024	4.48593																															6.30987	3.2783
9.37076	4.29442																															6.3099	3.276
9.37104	4.60599																															6.30994	3.28012
9.37124	4.60054																															6.31001	3.3075
9.37143	4.46085																															6.31004	3.25212
9.37173	4.55022																															6.3103	3.28892
9.37178	4.38596																															6.31032	3.27045
9.3721	4.41155																															6.31033	3.3438
9.37324	5.17547																															6.3105	3.30298
9.37342	4.44029																															6.31069	3.30707
9.37357	4.44937																															6.3107	3.32531
9.37383	4.45197																															6.3107	3.23603
9.37392	4.51465																															6.31076	3.29579
9.37396	4.60181																															6.31084	3.43775
9.37402	4.7194																															6.31108	3.27852
9.37413	4.50854																															6.31111	3.31345
9.37431	4.61373																															6.31117	3.30835
9.37459	4.47154																															6.31123	3.24452
9.37503	4.4232																															6.31125	3.35679
9.37513	4.55266																															6.3115	3.23578
9.37533	4.44148																															6.31151	3.31534
9.37561	4.47254																															6.31161	3.31555
9.37564	4.43447																															6.31169	3.32263
9.37611	4.52464																															6.312	3.28058
9.3763	4.48717																															6.31216	3.26079
9.37662	4.54662																															6.31217	3.29667
9.37708	4.50651																															6.31228	3.21458
9.37735	4.42063																															6.31229	3.29048
9.37787	4.4763																															6.3123	3.3092
9.37807	3.98936																															6.31236	3.25744
9.37855	4.47888																															6.31241	3.27989
9.37859	4.49712																															6.31244	3.30621
9.37901	4.46006																															6.31244	3.2927
9.37941	4.51599																															6.31249	3.29447
9.38024	4.39787																															6.3125	3.26764
9.38047	4.58475																															6.31251	3.24055
9.38107	4.89175																															6.31262	3.29557
9.38125	4.46216																															6.31281	3.30168
9.38129	4.45454																															6.31282	3.31069
9.38151	4.69955																															6.31284	3.32015
9.38162	4.46804																															6.31313	3.3543
9.38178	4.52631																															6.31334	3.21537
9.38196	4.51246																															6.31381	3.25672
9.3825	4.51846																															6.31401	3.28623
9.38259	6.67542																															6.31416	3.32118
9.38302	4.45468																															6.31426	3.3092
9.38333	4.47841																															6.31426	3.29579
9.3835	4.4823																															6.31428	3.3189
9.38372	4.44304																															6.31435	3.30728
9.38372	4.34723																															6.31441	3.20763
9.3844	4.55538																															6.31447	3.26834
9.38443	4.48359																															6.31474	3.34557
9.38475	4.57279																															6.31492	3.28466
9.38484	4.59447																															6.31503	3.31785
9.38496	4.55611																															6.31509	3.29732
9.38505	4.33883																															6.31527	3.31576
9.38566	4.50379																															6.31535	3.306
9.38613	4.37989																															6.31552	3.25066
9.38632	4.49375																															6.31554	3.3145
9.38651	4.44606																															6.31554	3.3006
9.38662	4.48752																															6.31562	3.32015
9.38711	4.50881																															6.31567	3.29754
9.38712	4.79657																															6.31598	3.27761
9.38725	4.46021																															6.31599	3.29645
9.38741	4.51492																															6.316	3.33905
9.38744	4.49603																															6.31601	3.33465
9.38763	4.53629																															6.31612	3.35908
9.38807	4.53545																															6.31616	3.29425
9.38831	4.53541																															6.31618	3.33486
9.38852	4.27321																															6.31623	3.31323
9.3901	4.38254																															6.31624	3.30557
9.39042	4.5579																															6.31631	3.27967
9.39103	4.46271																															6.31655	3.31133
9.39121	4.48987																															6.31656	3.28353
9.3913	4.85757																															6.31659	3.3019
9.3917	4.40314																															6.31669	3.31911
9.39233	4.50442																															6.31686	3.344
9.39241	4.56646																															6.31703	3.3296
9.39241	4.46238																															6.31717	3.22427
9.39299	4.59208																															6.31718	3.32243
9.39325	4.55431																															6.3172	3.31723
9.39338	4.5208																															6.31728	3.28171
9.39345	4.55751																															6.31731	3.31366
9.39358	4.46957																															6.31734	3.35851
9.3936	4.50865																															6.31757	3.33726
9.39399	4.55476																															6.31761	3.31911
9.39427	4.53816																															6.31768	3.33985
9.3948	4.63635																															6.31769	3.30492
9.39521	4.55195																															6.31769	3.34986
9.39587	4.7594																															6.31783	3.33143
9.39624	4.32127																															6.31788	3.31806
9.39717	4.63376																															6.31792	3.32675
9.39728	4.4722																															6.31796	3.25115
9.39738	4.50395																															6.31808	3.28103
9.39769	4.4865																															6.31809	3.30835
9.39788	4.54158																															6.31811	3.3145
9.3981	4.44089																															6.31818	3.36003
9.39827	4.48246																															6.31838	3.22994
9.39913	4.53895																															6.31839	3.32756
9.39916	4.778																															6.31848	3.30449
9.39918	4.56874																															6.31864	3.22401
9.40014	4.41452																															6.31868	3.26553
9.40135	4.50402																															6.31871	3.2887
9.40149	4.42578																															6.31897	3.32449
9.40254	4.55335																															6.31904	3.27439
9.4037	4.39738																															6.31905	3.31534
9.40453	4.51663																															6.31908	3.32408
9.4049	4.5412																															6.31916	3.29842
9.40538	4.53854																															6.31932	3.27254
9.40566	4.45653																															6.31951	3.30255
9.40674	4.42731																															6.31952	3.33021
9.40689	4.57424																															6.31956	3.31112
9.40702	4.51131																															6.31961	3.31785
9.40747	4.44934																															6.31965	3.27091
9.40753	4.45653																															6.31993	3.31302
9.4078	5.04517																															6.32004	3.22686
9.40824	4.51875																															6.32004	3.28758
[truncated: 19,329 more rows]

## Sheet: Figure_5a_5b
Obtained from Supplement file S5 of: Alvarez-Ponce, D.; Krishnamurthy, S. Organismal Complexity Strongly Correlates with the Number of Protein Families and Domains. Proc Natl Acad Sci U S A 2025, 122 (5). https://doi.org/10.1073/pnas.2404332122.
						Two point to help align time ruler axis
Dataset S5: Number of cell types and measures of genome complexity in 81 species						0	8
Selected Columns						10	8
													log(genes)
Species	Taxonomy ID	#Cell Types	Source of # of cell types	Genome size (nt)	#Genes	Group	Subgroup	log(genome)	log(genes)		log(cell type #)		plus log cell#
Homo sapiens	9606	220	Vogel and Chothia 2006	3117275501	59444	Vertebrates	Chordata	9.49378	4.77411		2.34242		7.11653
Pan troglodytes	9598	220	Vogel and Chothia 2006	3225356997	44705	Vertebrates	Chordata	9.50858	4.65036		2.34242		6.99278
Gallus gallus / Gallus domesticus	9031	190	Vogel and Chothia 2006	1053315467	25635	Vertebrates	Chordata	9.02256	4.40883		2.27875		6.68759
Mus musculus	10090	159	Schad et al. 2011	2728206152	50562	Vertebrates	Chordata	9.43588	4.70382		2.2014		6.90522
Rattus norvegicus	10116	159	Schad et al. 2011	2647899415	42049	Vertebrates	Chordata	9.4229	4.62376		2.2014		6.82515
Bos taurus	9913	159	Schad et al. 2011	2711193493	35092	Vertebrates	Chordata	9.43316	4.54521		2.2014		6.74661
Canis familiaris / Canis lupus familiaris	9615	159	Schad et al. 2011	2481983352	43286	Vertebrates	Chordata	9.3948	4.63635		2.2014		6.83774
Felis catus	9685	159	Schad et al. 2011	2425730029	39307	Vertebrates	Chordata	9.38484	4.59447		2.2014		6.79587
Xenopus tropicalis	8364	145	Vogel and Chothia 2006	1451283599	28858	Vertebrates	Chordata	9.16175	4.46027		2.16137		6.62163
Anolis carolinensis	28377	140	Schad et al. 2011	1799126364	22279	Vertebrates	Chordata	9.25506	4.3479		2.14613		6.49402
Lebistes reticulatus / Poecilia reticulata	8081	138	Haygood 2006	731605743	26512	Vertebrates	Chordata	8.86428	4.42344		2.13988		6.56332
Takifugu rubripes	31033	135	Vogel and Chothia 2006	384110215	27412	Vertebrates	Chordata	8.58446	4.43794		2.13033		6.56827
Tetraodon nigroviridis	99883	135	Vogel and Chothia 2006	342403326	27918	Vertebrates	Chordata	8.53454	4.44588		2.13033		6.57622
Danio rerio	7955	135	Vogel and Chothia 2006	1373454788	40031	Vertebrates	Chordata	9.13781	4.6024		2.13033		6.73273
Salmo gairdneri / Oncorhynchus mykiss gairdneri	8022	116	Bell and Mooers 1997	2341671972	72772	Vertebrates	Chordata	9.36953	4.86196		2.06446		6.92642
Branchiostoma floridae	7739	100	Schad et al. 2011	513445848	29857	Invertebrates	Chordata	8.71049	4.47505		2		6.47505
Ciona intestinalis	7719	80	Vogel and Chothia 2006	115212710	16363	Invertebrates	Chordata	8.0615	4.21386		1.90309		6.11695
Drosophila melanogaster	7227	68	Vogel and Chothia 2006	143706478	17894	Invertebrates	Arthropoda	8.15748	4.25271		1.83251		6.08522
Anopheles gambiae	7165	68	Vogel and Chothia 2006	265011681	13271	Invertebrates	Arthropoda	8.42327	4.1229		1.83251		5.95541
Apis mellifera	7460	68	Vogel and Chothia 2006	225234541	12398	Invertebrates	Arthropoda	8.35263	4.09335		1.83251		5.92586
Daphnia pulex	6669	50	Schad et al. 2011	133181052	22355	Invertebrates	Arthropoda	8.12444	4.34937		1.69897		6.04834
Caenorhabditis briggsae	6238	35	Vogel and Chothia 2006	108384165	22727	Invertebrates	Nematoda	8.03497	4.35654		1.54407		5.90061
Caenorhabditis elegans	6239	35	Vogel and Chothia 2006	100272607	46927	Invertebrates	Nematoda	8.00118	4.67142		1.54407		6.21549
Nematostella vectensis	45351	22	Schad et al. 2011	269418438	38762	Invertebrates	Cnidaria	8.43043	4.58841		1.34242		5.93083
Amphimedon queenslandica	400682	16	Schad et al. 2011	164242647	25955	Invertebrates	Porifera	8.21549	4.41422		1.20412		5.61834
Trichoplax adhaerens	10228	4	Bell and Mooers 1997	105631681	11518	Invertebrates	Placozoa	8.02379	4.06138		0.60206		4.66344
Populus balsamifera / Populus trichocarpa subsp. Balsamifera	3694	28.5	Schad et al. 2011	392162179	34621	Land plants	Magnoliophyta	8.59347	4.53934		1.45484		5.99418
Arabidopsis thaliana	3702	28.5	Vogel and Chothia 2006	119146348	38312	Land plants	Magnoliophyta	8.07608	4.58333		1.45484		6.03818
Oryza sativa	39946	28.5	Vogel and Chothia 2006	449733684	39285	Land plants	Magnoliophyta	8.65296	4.59423		1.45484		6.04907
Vitis vinifera	29760	27.25	Schad et al. 2011	485262630	29956	Land plants	Magnoliophyta	8.68598	4.47648		1.43537		5.91185
Brachypodium distachyon	15368	27.25	Schad et al. 2011	271163419	31335	Land plants	Magnoliophyta	8.43323	4.49603		1.43537		5.9314
Sorghum bicolor	4558	27.25	Schad et al. 2011	708735318	32945	Land plants	Magnoliophyta	8.85048	4.51779		1.43537		5.95316
Zea mays	4577	27.25	Schad et al. 2011	2182075994	49897	Land plants	Magnoliophyta	9.33887	4.69807		1.43537		6.13344
Selaginella moellendorffii	88036	25	Schad et al. 2011	212315224	37888	Land plants	Lycopodiophyta	8.32698	4.5785		1.39794		5.97644
Physcomitrella patens / Physcomitrium patens	3218	22	Schad et al. 2011	471852792	23747	Land plants	Bryophyta	8.67381	4.37561		1.34242		5.71803
Sphaerobolus stellatus	990650	9	Bell and Mooers 1997	176372157	36095	Fungi	Basidiomycota	8.24643	4.55745		0.954243		5.51169
Emericella nidulans / Aspergillus nidulans	227321	6.1	Vogel and Chothia 2006	29828291	10518	Fungi	Ascomycota	7.47463	4.02193		0.78533		4.80726
Neurospora crassa	367110	6.1	Vogel and Chothia 2006	41037538	10590	Fungi	Ascomycota	7.61318	4.0249		0.78533		4.81023
Schizosaccharomyces pombe	284812	5.7	Vogel and Chothia 2006	12571820	6974	Fungi	Ascomycota	7.0994	3.84348		0.755875		4.59936
Ustilago maydis	237631	5.7	Vogel and Chothia 2006	19664356	6907	Fungi	Basidiomycota	7.29368	3.83929		0.755875		4.59516
Candida albicans	237561	3.1	Vogel and Chothia 2006	14282666	6263	Fungi	Ascomycota	7.15481	3.79678		0.491362		4.28814
Yarrowia lipolytica	284591	3.1	Vogel and Chothia 2006	20502981	7144	Fungi	Ascomycota	7.31182	3.85394		0.491362		4.3453
Kluyveromyces lactis	284590	3.1	Vogel and Chothia 2006	10689156	5084	Fungi	Ascomycota	7.02894	3.70621		0.491362		4.19757
Saccharomyces cerevisiae	559292	3.1	Vogel and Chothia 2006	12071326	6465	Fungi	Ascomycota	7.08175	3.81057		0.491362		4.30193
Rhizopus nigricans / Rhizopus stolonifer	4846	3	Bell and Mooers 1997	29727802	14027	Fungi	Mucoromycota	7.47316	4.14696		0.477121		4.62409
Chlamydomonas reinhardtii	3055	15.5	Vogel and Chothia 2006	111098438	17742	Protists	Chlorophyta	8.04571	4.249		1.19033		5.43933
Volvox carteri	3068	14.5	Schad et al. 2011	137684403	14437	Protists	Chlorophyta	8.13888	4.15948		1.16137		5.32084
Ostreococcus tauri	70448	12.5	Schad et al. 2011	12916858	7833	Protists	Chlorophyta	7.11116	3.89393		1.09691		4.99084
Ostreococcus lucimarinus	436017	12.5	Schad et al. 2011	13204888	7640	Protists	Chlorophyta	7.12073	3.88309		1.09691		4.98
Micromonas pusilla	564608	12.5	Schad et al. 2011	21958260	10248	Protists	Chlorophyta	7.3416	4.01064		1.09691		5.10755
Leishmania major	5664	8.5	Vogel and Chothia 2006	32855089	9388	Protists	Euglenozoa	7.5166	3.97257		0.929419		4.90199
Trypanosoma brucei	185431	8.5	Vogel and Chothia 2006	26075494	10221	Protists	Euglenozoa	7.41623	4.00949		0.929419		4.93891
Plasmodium falciparum	36329	8.5	Vogel and Chothia 2006	23292622	5683	Protists	Aplicomplexa	7.36722	3.75458		0.929419		4.684
Theileria annulata	5874	8.5	Vogel and Chothia 2006	8352220	3796	Protists	Aplicomplexa	6.9218	3.57933		0.929419		4.50875
Thalassiosira pseudonana	35128	8.5	Vogel and Chothia 2006	32437365	11771	Protists	Bacillariophyta	7.51105	4.07081		0.929419		5.00023
Phytophthora ramorum	164328	8.5	Vogel and Chothia 2006	70121918	15350	Protists	Oomycota	7.84585	4.18611		0.929419		5.11553
Entamoeba histolytica	5759	6.3	Vogel and Chothia 2006	20835395	8342	Protists	Evosea	7.3188	3.92127		0.799341		4.72061
Dictyostelium discoideum	44689	6.3	Vogel and Chothia 2006	34149409	13961	Protists	Evosea	7.53338	4.14492		0.799341		4.94426
Ectocarpus siliculosus	2880	4	Bell and Mooers 1997	195810619	16567	Protists	Phaeophyceae	8.29184	4.21924		0.60206		4.8213
Bartonella bacilliformis	360095	1	Schad et al. 2011	1445021	1267	Bacteria	Proteobacteria	6.15987	3.10278
Brucella abortus	359391	1	Schad et al. 2011	3278307	3196	Bacteria	Proteobacteria	6.51565	3.50461
Paracoccus denitrificans	318586	1	Schad et al. 2011	5236194	5225	Bacteria	Proteobacteria	6.71902	3.71809
Ralstonia eutropha / Cupriavidus necator	381666	1	Schad et al. 2011	7416678	6893	Bacteria	Proteobacteria	6.87021	3.83841
Neisseria meningitidis	122586	1	Schad et al. 2011	2272360	2252	Bacteria	Proteobacteria	6.35648	3.35257
Myxococcus xanthus	246197	1	Schad et al. 2011	9139763	7373	Bacteria	Proteobacteria	6.96093	3.86764
Helicobacter pylori	85962	1	Schad et al. 2011	1667892	1598	Bacteria	Proteobacteria	6.22217	3.20358
Escherichia coli	83333	1	Schad et al. 2011	5436504	5337	Bacteria	Proteobacteria	6.73532	3.7273
Salmonella typhimurium	99287	1	Schad et al. 2011	4951383	4717	Bacteria	Proteobacteria	6.69473	3.67367
Actinobacillus succinogenes	339671	1	Schad et al. 2011	2319663	2199	Bacteria	Proteobacteria	6.36542	3.34223
Pseudomonas aeruginosa	208964	1	Schad et al. 2011	6264404	5923	Bacteria	Proteobacteria	6.79688	3.77254
Mycobacterium tuberculosis	83332	1	Schad et al. 2011	4412618	4255	Bacteria	Actinobacteria	6.6447	3.6289
Streptomyces coelicolor	100226	1	Schad et al. 2011	8667664	7852	Bacteria	Actinobacteria	6.9379	3.89498
Bacillus anthracis	1392	1	Schad et al. 2011	5915630	6155	Bacteria	Firmicutes	6.772	3.78923
Staphylococcus epidermidis	176279	1	Schad et al. 2011	2643840	2529	Bacteria	Firmicutes	6.42224	3.40295
Lactobacillus plantarum / Lactiplantibacillus plantarum	220668	1	Schad et al. 2011	3348624	3176	Bacteria	Firmicutes	6.52487	3.50188
Streptococcus pyogenes	301447	1	Schad et al. 2011	1831128	1830	Bacteria	Firmicutes	6.26272	3.26245
Clostridium botulinum	441771	1	Schad et al. 2011	3760560	3512	Bacteria	Firmicutes	6.57525	3.54555
Clostridium tetani	212717	1	Schad et al. 2011	2873333	2862	Bacteria	Firmicutes	6.45839	3.45667
Mycoplasma genitalium	243273	1	Schad et al. 2011	580076	595	Bacteria	Tenericutes	5.76348	2.77452
Mycoplasma pneumoniae	272634	1	Schad et al. 2011	816550	771	Bacteria	Tenericutes	5.91198	2.88705
JCVI-syn3A				543000	493			5.7348	2.69285

## Sheet: Figure _6a_6b
Data extracted from supplemental Table S1 of:
Schad, E.; Tompa, P.; Hegyi, H. The Relationship between Proteome Size, Structural Disorder and Organism Complexity. Genome Biol 2011, 12 (12). https://doi.org/10.1186/gb-2011-12-12-r120
									LOGS
Taxa	species name	abbreviation of species names	genome (nt) from Alvarez	complexity (mean number of different cell types)	reduced proteome size	total number of disordered binding sites			genome (nt) from Alvarez	complexity (mean number of different cell types)	reduced proteome size	Log base 2	total number of disordered binding sites	Log base 2
											0.30103	1	0.30103	1
bacteria	Mycoplasma genitalium	MYCGE	580076	1	483	446		bacteria	5.76348	0	2.68395	8.91588	2.64933	8.8009
	Mycoplasma pneumoniae	MYCPN	816550	1	687	1097			5.91198	0	2.83696	9.42417	3.04021	10.0993
	Bartonella bacilliformis	BARBK	1445021	1	1255	1090			6.15987	0	3.09864	10.2935	3.03743	10.0901
	Helicobacter pylori	HELPJ	1667892	1	1488	1296			6.22217	0	3.1726	10.5392	3.11261	10.3399
	Streptococcus pyogenes	STRP1	1831128	1	1693	1294			6.26272	0	3.22866	10.7254	3.11193	10.3376
	Neisseria meningitidis	NEIMA	2272360	1	1887	2200			6.35648	0	3.27577	10.8819	3.34242	11.1033
	Actinobacillus succinogenes	ACTSZ	2319663	1	2077	1650			6.36542	0	3.31744	11.0203	3.21748	10.6883
	Clostridium tetani	CLOTE	2873333	1	2414	1492			6.45839	0	3.38274	11.2372	3.17377	10.543
	Staphylococcus epidermidis	STAEQ	2643840	1	2492	3166			6.42224	0	3.39655	11.2831	3.50051	11.6284
	Lactobacillus plantarum	LACPL	3348624	1	3051	2834			6.52487	0	3.48444	11.5751	3.4524	11.4686
	Brucella abortus	BRUAB	3278307	1	3077	3257			6.51565	0	3.48813	11.5873	3.51282	11.6693
	Clostridium botulinum	CLOBH	3760560	1	3590	2077			6.57525	0	3.55509	11.8098	3.31744	11.0203
	Mycobacterium tuberculosis	MYCTU	4412618	1	3948	6441			6.6447	0	3.59638	11.9469	3.80895	12.6531
	Yersinia enterocolitica	YERE8		1	4021	3510				0	3.60433	11.9733	3.54531	11.7773
	Escherichia coli	ECOLI	5436504	1	4364	4114			6.73532	0	3.63988	12.0914	3.61426	12.0063
	Salmonella typhimurium	SALTY	4951383	1	4532	4344			6.69473	0	3.65629	12.1459	3.63789	12.0848
	Paracoccus denitrificans	PARDP	5236194	1	5019	6571			6.71902	0	3.70062	12.2932	3.81763	12.6819
	Bacillus anthracis	BACAN	5915630	1	5311				6.772	0	3.72518	12.3748
	Pseudomonas aeruginosa	PSEAE	6264404	1	5558	5753			6.79688	0	3.74492	12.4404	3.75989	12.4901
	Sinorhizobium medicae	SINMW		1	6145	6626				0	3.78852	12.5852	3.82125	12.6939
	Ralstonia eutropha	RALEH	7416678	1	6614	7849			6.87021	0	3.82046	12.6913	3.89481	12.9383
	Myxococcus xanthus	MYXXD	9139763	1	7314	18388			6.96093	0	3.86415	12.8364	4.26453	14.1665
	Streptomyces coelicolor	STRCO	8667664	1	8038	22297			6.9379	0	3.90515	12.9726	4.34825	14.4446
											0.30103	1	0.30103	1
protozoa	Dictyostelium discoideum	Ddi	34149409	4.65	13459	63679		protozoa	7.53338	0.667453	4.12901	13.7163	4.804	15.9585
	Trypanosoma brucei	Tbr	26075494	7.85	9192	42102			7.41623	0.89487	3.96341	13.1662	4.6243	15.3616
	Leishmania major	Lma	32855089	7.85	8302	59618			7.5166	0.89487	3.91918	13.0192	4.77538	15.8635
	Phytophthora ramorum	Pra	70121918	7.85	15743	67998			7.84585	0.89487	4.19709	13.9424	4.8325	16.0532
	Entamoeba histolytica	Ehi		4.65	9772	18642				0.667453	3.98998	13.2544	4.27049	14.1863
	Theileria annulata	Tan	8352220	7.85	3795	12339			6.9218	0.89487	3.57921	11.8899	4.09128	13.5909
	Plasmodium falciparum	Pfa	23292622	7.85	5405	44630			7.36722	0.89487	3.7328	12.4001	4.64963	15.4457
fungi	Neurospora crassa	Ncr	41037538	5.55	9845	60498		fungi	7.61318	0.744293	3.99322	13.2652	4.78174	15.8846
	Emericella nidulans (Aspergillus n.)	Eni	29828291	5.55	10665	49137			7.47463	0.744293	4.02796	13.3806	4.69141	15.5845
	Schizosaccharomyces pombe	Spo	12571820	4.35	5021	15937			7.0994	0.638489	3.70079	12.2938	4.20241	13.9601
	Saccharomyces cerevisiae	Sce	12071326	3.05	6698	24714			7.08175	0.4843	3.82595	12.7095	4.39294	14.593
	Kluyveromyces lactis	Kla	10689156	3.05	5076	18909			7.02894	0.4843	3.70552	12.3095	4.27667	14.2068
	Yarrowia lipolytica	Yli	20502981	3.05	6448	29639			7.31182	0.4843	3.80943	12.6546	4.47186	14.8552
	Encephalitozoon cuniculi	Ecu	2497519	3.35	4806	6731			6.39751	0.525045	3.68178	12.2306	3.82808	12.7166
	Phanerochaete chrysosporium	Pch		4.35	11777	29043				0.638489	4.07103	13.5237	4.46304	14.8259
	Ustilago maydis	Uma	19664356	4.35	6785	50726			7.29368	0.638489	3.83155	12.7281	4.70523	15.6304
plant	Chlamydomonas reinhardtii	Cre		12.5	15143	70269		plant		1.09691	4.18021	13.8864	4.84676	16.1006
	Micromonas pusilla	Mpu	21958260	12.5	10269	58472			7.3416	1.09691	4.01153	13.326	4.76695	15.8355
	Ostreococcus lucimarinus	Olu	13204888	12.5	7603	25176			7.12073	1.09691	3.88098	12.8924	4.40099	14.6198
	Ostreococcus tauri	Ota	12916858	12.5	7886	32381			7.11116	1.09691	3.89686	12.9451	4.51029	14.9829
	Volvox carteri	Vca	21958260	14.5	14436	100302			7.3416	1.16137	4.15945	13.8174	5.00131	16.614
	Physcomitrella patens	Ppa	471852792	22	35936	114336			8.67381	1.34242	4.55553	15.1331	5.05818	16.8029
	Selaginella moellendorfii	Smo	212315224	25	34721	79544			8.32698	1.39794	4.54059	15.0835	4.90061	16.2795
	Brachypodium distachyon	Bdi	271163419	27.25	26552	96540			8.43323	1.43537	4.4241	14.6965	4.98471	16.5588
	Oryza sativa	Osa		27.25	26777	92855				1.43537	4.42776	14.7087	4.96781	16.5027
	Sorghum bicolor	Sbi	271163419	27.25	32886	112071			8.43323	1.43537	4.51701	15.0052	5.04949	16.7741
	Arabidopsis thaliana	Ath		27.25	32983	105389				1.43537	4.51829	15.0094	5.0228	16.6854
	Vitis vinifera	Vvi	485262630	27.25	22511	111937			8.68598	1.43537	4.35239	14.4583	5.04897	16.7723
	Populus balsamifera	Pba	392162179	28.5	40521	100042			8.59347	1.45484	4.60768	15.3064	5.00018	16.6102
protostomia	Amphimedon queenslandica	Aqu	164242647	16	9755	37014		protostomia	8.21549	1.20412	3.98923	13.2519	4.56837	15.1758
	Hydra magnipapillata	Hma		22	17221	40637				1.34242	4.23606	14.0719	4.60892	15.3105
	Nematostella vectensis	Nve	269418438	22	24773	56969			8.43043	1.34242	4.39398	14.5965	4.75564	15.7979
	Caenorhabditis elegans	Cel	100272607	28.5	20176	64460			8.00118	1.45484	4.30484	14.3004	4.80929	15.9761
	Daphnia pulex	Dpu	133181052	50	30611	92570			8.12444	1.69897	4.48588	14.9018	4.96647	16.4983
	Anopheles gambiae	Aga	265011681	64	12457	53984			8.42327	1.80618	4.09541	13.6047	4.73227	15.7202
	Drosophila melanogaster	Dme	143706478	64	14141	79897			8.15748	1.80618	4.15048	13.7876	4.90253	16.2859
deuterostomia	Ciona intestinalis	Cin	115212710	74	14180	43199		deuterostomia	8.0615	1.86923	4.15168	13.7916	4.63547	15.3987
	Branchiostoma floridae	Bfl	513445848	100	28621	120894			8.71049	2	4.45668	14.8048	5.0824	16.8834
	Danio rerio	Dre	1373454788	119.5	21322	84625			9.13781	2.07737	4.32883	14.3801	4.9275	16.3688
	Tetraodon nigroviridis	Tni	342403326	119.5	19602	90758			8.53454	2.07737	4.2923	14.2587	4.95788	16.4697
	Takifugu rubripes	Tru	384110215	119.5	18523	97174			8.58446	2.07737	4.26771	14.177	4.98755	16.5683
	Xenopus tropicalis	Xtr		129.5	18023	67157				2.11227	4.25583	14.1376	4.82709	16.0353
	Anolis carolinensis	Aca	1799126364	140	15622	82491			9.25506	2.14613	4.19374	13.9313	4.91641	16.3319
	Gallus gallus	Gga	1053315467	154	16736	74696			9.02256	2.18752	4.22365	14.0307	4.8733	16.1887
	Felis silvestris cattus	Fca	2425730029	159	15048	69695			9.38484	2.2014	4.17748	13.8773	4.8432	16.0888
	Canis familiaris	Cfa	2481983352	159	19305	100978			9.3948	2.2014	4.28567	14.2367	5.00423	16.6237
	Bos taurus	Bta	2711193493	159	21036	99328			9.43316	2.2014	4.32296	14.3606	4.99707	16.5999
	Rattus norvegicus	Rno	2647899415	159	22503	104679			9.4229	2.2014	4.35224	14.4578	5.01986	16.6756
	Mus musculus	Mmu	2728206152	159	23873	112186			9.43588	2.2014	4.37791	14.5431	5.04994	16.7755
	Tupaia belangeri	Tbe		159	15458	71967				2.2014	4.18915	13.9161	4.85713	16.135
	Pan troglodytes	Ptr	3225356997	169	19829	105855			9.50858	2.22789	4.2973	14.2753	5.02471	16.6917
	Homo sapiens	Hsa	3117275501	169	21785	117170			9.49378	2.22789	4.33816	14.411	5.06882	16.8382

## Sheet: Figure_7
Edwin Ortega‑Arzola et al Nature 2024
Energy to build cell
		Gyr before present	Joule	log Energy
Mammals		-0.3	3.7e-07	-6.4318
Fungi (n = 767)		-1.46	4.99e-09	-8.3019
Bacteria (n = 7166)		-3.4	9.54e-11	-10.0205
JCVI-syn3A		-4	3.39e-12	-11.4698
						to make one amino acid
glycine			8.08907e-19	-18.0921		11.65 ATPs at 10 kcal/mole = 116*4184 J/mole
						times moles per molecule yields
33 aa simple			2.66939e-17	-16.5736		8.08907e-19	joules

## Sheet: Figure_10
	Talken from Supporting Information document of:
	Böttcher, T. From Molecules to Life: Quantifying the Complexity of Chemical and Biological Systems in the Universe. J Mol Evol 2018, 86 (1), 1–10. https://doi.org/10.1007/s00239-017-9824-6
	Biogenic unit (genomes)	Molecular complexity	Log			Nucleotide in nucleic acid sequence		Molecular complexity
		(mcbit)						(mcbit)
	Bacteria					DNA	dA	435.778
	Nasuia deltocephalinicola	95119929					dT	411.54
	Carsonella ruddii	135481330					dG	462.269
	Mycoplasma genitalium	492883108					dC	392.523
	Buchnera aphidicola	545045546
	Mycoplasma pneumoniae	694185928					Mean	425.528
	Mycoplasma gallisepticum	858168932
	Chlamydophila pneumoniae	1061707422
	Wolbachia	1077548032
	Staphylococcus aureus	2397527332
	Escherichia coli	3948892195
	Pseudomonas aeruginosa	5339123954
	Mean	1.51324e+09	9.17991
	Archaea
	Nanoarchaeum equitans	417094988
	Methanothermus fervidus	1056442448
	Ignicoccus hospitalis	1104906421
	Sulfolobus solfataricus	2543389157
	Methanosarcina acetivorans	4891697595
	Mean	2.00271e+09	9.30162
	Saccharomyces cerevisiae	21300000000	10.3284
	Caenorhabditis elegans	171000000000	11.233
	Arabidopsis thaliana	101730000000	11.0074
	Homo sapiens HeLa cell	5160000000000	12.7126

## Sheet: Figure_11_StarFormation
	Take from supplementary table S5 of Ajello et al.							Ajello, M.; Fermi Lab Collaboration. A Gamma-Ray Determination of the Universe’s Star Formation History. Science (1979) 2018, 362 (6418), 1031–1034
											Converting data of Table S5 to star formation vs Gyr before present																			Exp fit parameters
																														1.1553
											EBL == extragalactic background light																			0.2534
											Msun== stellar mass units in 10E53 photons per second																				4th order fit parameters
											Mpc == megaparsec																				0.117
											https://www.astro.ucla.edu/~wright/CosmoCalc.html																				-4.7056	-4.7054
											© 1999-2016 Edward L. Wright. If you use this calculator while preparing a paper, please cite Wright (2006, PASP, 118, 1711). Last modified on 07/23/2018 17:22:14																				69.309
													Looking Back																		-443.7	-443.69
											z	Gyr since big bang																			1052.8		log
											0	13.721	0	0.8	1.2	0.2	0.0103986	0.00214133										0	0	1.1553		1.1553	0.0626948
											0.1	12.411	1.31	1.1	1.6	0.6	0.0138648	0.00642398										-0.25	0.25	1.23086		1.23086	0.0902073
											0.2	11.27	2.451	1.6	2.1	1.1	0.0181976	0.0117773										-0.5	0.5	1.31135		1.31135	0.11772
											0.3	10.273	3.448	2	2.7	1.7	0.0233969	0.0182013										-0.75	0.75	1.39712		1.39712	0.145232
											0.4	9.398	4.323	2.6	3.4	2.4	0.0294627	0.0256959										-1	1	1.48849		1.48849	0.172745
											0.5	8.628	5.093	3.3	4.2	3.2	0.0363951	0.0342612										-1.25	1.25	1.58583		1.58583	0.200258
											0.6	7.948	5.773	4.1	5	4	0.0433276	0.0428266										-1.5	1.5	1.68955		1.68955	0.22777
											0.8	6.81	6.911	6	6.8	5.8	0.0589255	0.0620985										-1.75	1.75	1.80004		1.80004	0.255283
											1	5.903	7.818	8.2	8.5	7.5	0.0736568	0.0802998										-2	2	1.91776		1.91776	0.282795
											1.2	5.172	8.549	10.7	10	9	0.0866551	0.0963597										-2.25	2.25	2.04319		2.04319	0.310308
											1.4	4.574	9.147	12.9	11	10	0.0953206	0.107066										-2.5	2.5	2.17681		2.17681	0.33782
											1.6	4.08	9.641	14.5	11.3	10.3	0.0979203	0.110278										-2.75	2.75	2.31917		2.31917	0.365333
											1.8	3.666	10.055	15	11	10	0.0953206	0.107066										-3	3	2.47084		2.47084	0.392845
											2	3.316	10.405	14.7	10.4	9.4	0.0901213	0.100642										-3.25	3.25	2.63244		2.63244	0.420358
											2.5	2.645	11.076	11.6	7.9	6.9	0.0684575	0.0738758										-3.5	3.5	2.8046		2.8046	0.447871
											3	2.171	11.55	7.6	5.6	4.6	0.0485269	0.0492505										-3.75	3.75	2.98802		2.98802	0.475383
											3.5	1.823	11.898	4.8	4	3	0.034662	0.0321199										-4	4	3.18343		3.18343	0.502896
											4	1.558	12.163	3.1	2.8	1.8	0.0242634	0.0192719										-4.25	4.25	3.39163		3.39163	0.530408
											4.5	1.351	12.37	2	2.1	1.1	0.0181976	0.0117773										-4.5	4.5	3.61344		3.61344	0.557921
											5	1.186	12.535	1.3	1.6	0.6	0.0138648	0.00642398										-4.75	4.75	3.84976		3.84976	0.585433
											5.5	1.05	12.671	0.9	1.2	0.2	0.0103986	0.00214133										-5	5	4.10153		4.10153	0.612946
											6	0.94	12.781	0.6	1	0	0.00866551	0										-5.25	5.25	4.36977		4.36977	0.640458
															115.4	93.4												-5.5	5.5	4.65555		4.65555	0.667971
																												-5.75	5.75	4.96002		4.96002	0.695484
																												-6	6	5.28441		5.28441	0.722996
																												-6.25	6.25	5.63		5.63	0.750509
																												-6.5	6.5	5.9982		5.9982	0.778021
																												-6.75	6.75	6.39048		6.39048	0.805534
																												-7	7	6.80842		6.80842	0.833046
																												-7.25	7.25	7.25369		7.25369	0.860559
																												-7.5	7.5	7.72808		7.72808	0.888071
																												-7.75	7.75	8.23349		8.23349	0.915584
																												-8	8	8.77196		8.77196	0.943097
																												-8.25	8.25	9.34564		9.34564	0.970609
																												-8.5	8.5	9.95684		9.95684	0.998122
																												-8.75	8.75	10.608	10.3435	10.4757	1.02018
																												-9	9		10.7836	10.7836	1.03276
																												-9.25	9.25		11.1146	11.1146	1.0459
																												-9.5	9.5		11.2958	11.2958	1.05292
																												-9.75	9.75		11.2972	11.2972	1.05297
																												-10	10		11.1	11.1	1.04532
																												-10.25	10.25		10.6964	10.6964	1.02924
																												-10.5	10.5		10.0894	10.0894	1.00386
																												-10.75	10.75		9.29303	9.29303	0.968157
																												-11	11		8.3324	8.3324	0.92077
																												-11.25	11.25		7.24346	7.24346	0.859946
																												-11.5	11.5		6.07316	6.07316	0.783415
																												-11.75	11.75		4.87944	4.87944	0.68837
																												-12	12		3.7312	3.7312	0.571849
																												-12.25	12.25		2.70829	2.70829	0.432696
																												-12.5	12.5		1.90156	1.90156	0.279111
	Reference figures from:																											-12.75	12.75		1.41281	1.41281	0.150083
	Ajello, M.; Fermi Lab Collaboration. A Gamma-Ray Determination of the Universe’s Star Formation History. Science (1979) 2018, 362 (6418), 1031–1034																												13		1.3548	1.3548	0.131875
																									Figure S11 ajjello
													Figure S10 Ajjello

## Sheet: Appendix_C
			Lib Cong holdings
		Year		Log		pop USA	Log
		1800	810	2.90849		8240000	6.91593
		1815	6487	3.81204		8510000	6.92993
		1851	55000	4.74036		24300000	7.38561
		1864	86414	4.93658		35300000	7.54777
		1879	374022	5.5729		50200000	7.7007
		1900	1500000	6.17609		75995000	7.88079
		1954	10000000	7		158205873	8.19922
		1975	17000000	7.23045		215973000	8.3344
		2016	162000000	8.20952		323071755	8.5093
		2025	178000000	8.25042		343603404	8.53606
					USA pop	https://www.statista.com/statistics/1067138/population-united-states-historical/?srsltid=AfmBOorME-C01Biak_ggqAOQ6sKgi-4dkWjWhnmK3z2PNZwAXoMXQvyO
